# Supplementary material for: SNPEVG: a graphical tool for GWAS graphing with mouse clicks
Source: BMC Bioinformatics. 2012 Nov 30;13:319. doi: 10.1186/1471-2105-13-319 (PMC3527193; doi:10.1186/1471-2105-13-319)
Supplement: Additional file 1 — SNPEVG_Win_3.2.zip: contains all executables and libraries for Microsoft Windows platforms and the user manual of SNPEVG package version 3.2. [file 1471-2105-13-319-S1.zip]

Archive with 13 entries (13 files):
- libgcc_s_dw2-1.dll
- mingwm10.dll
- QtCore4.dll
- QtGui4.dll
- QtOpenGL4.dll
- SNPEVG2_exe
- SNPEVG3_exe
- SNPEVG1_exe
- SNPEVGconvert_exe
- parameter.dat
- plink.assoc.linear
- SNPEVGconvert_x64_exe
- SNPEVG_user_manual_3.2.pdf
