# Supplementary material for: SNPEVG: a graphical tool for GWAS graphing with mouse clicks
Source: BMC Bioinformatics. 2012 Nov 30;13:319. doi: 10.1186/1471-2105-13-319 (PMC3527193; doi:10.1186/1471-2105-13-319)
Supplement: Additional file 1 — SNPEVG_Win_3.2.zip: contains all executables and libraries for Microsoft Windows platforms and the user manual of SNPEVG package version 3.2. [file 1471-2105-13-319-S1.zip › parameter.dat]

plink.assoc.linear # input file name
5 # number of columns in the output file
2 1 3 9 8 # positions of columns to print as input file for SNPEVG1 and SNPEVG2 (Must be in this order: SNP marker, chromosome, position, p-value_1 ... p-value_n)
assoc.snpe # output file name
