# Supplementary material for: SNPEVG: a graphical tool for GWAS graphing with mouse clicks
Source: BMC Bioinformatics. 2012 Nov 30;13:319. doi: 10.1186/1471-2105-13-319 (PMC3527193; doi:10.1186/1471-2105-13-319)
Supplement: Additional file 1 — SNPEVG_Win_3.2.zip: contains all executables and libraries for Microsoft Windows platforms and the user manual of SNPEVG package version 3.2. [file 1471-2105-13-319-S1.zip › plink.assoc.linear]

 CHR         SNP         BP   A1       TEST    NMISS       BETA         STAT            P 
   1   rs6681049          1    1        ADD       89    -0.2266      -0.6249       0.5336
   1   rs4074137          2    1        ADD       89    -0.2949      -0.4911       0.6246
   1   rs7540009          3    0        ADD       89         NA           NA           NA
   1   rs1891905          4    1        ADD       89    -0.1053      -0.3328       0.7401
   1   rs9729550          5    1        ADD       89     0.5402         1.17       0.2451
   1   rs3813196          6    1        ADD       89     0.8053       0.7859        0.434
   1   rs6704013          7    0        ADD       87         NA           NA           NA
   1    rs307347          8    0        ADD       77         NA           NA           NA
   1   rs9439440          9    0        ADD       87         NA           NA           NA
   1   rs3128342         10    1        ADD       88     -2.903       -1.298       0.1978
   1  rs12044597         11    1        ADD       89    0.01658      0.04392       0.9651
   1  rs10907185         12    1        ADD       89      0.171       0.4584       0.6478
   1  rs11260616         13    1        ADD       88    0.03574      0.08049        0.936
   1    rs745910         14    1        ADD       87    -0.3093      -0.6938       0.4897
   1   rs2803291         15    1        ADD       77       0.86         1.83      0.07116
   1   rs7531342         16    0        ADD       77         NA           NA           NA
   1    rs262688         17    1        ADD       89      0.411       0.9201       0.3601
   1   rs2460000         18    1        ADD       89   -0.03558     -0.09314        0.926
   1    rs260509         19    1        ADD       89     -0.551       -1.258       0.2118
   1   rs2645091         20    1        ADD       89     0.3482       0.8509       0.3972
   1   rs2643895         21    1        ADD       89    -0.8686       -1.498       0.1377
   1   rs2840529         22    2        ADD       89    -0.2115      -0.6244        0.534
   1   rs3736330         23    2        ADD       89    -0.2072       -0.623       0.5349
   1   rs4233033         24    1        ADD       89    -0.3727      -0.7209       0.4729
   1    rs942817         25    1        ADD       89    -0.6649       -1.569       0.1203
   1   rs2236395         26    1        ADD       89     0.4291        1.219       0.2262
   1   rs7550231         27    1        ADD       89    -0.2431      -0.7332       0.4654
   1    rs735000         28    1        ADD       89      -1.43        -2.33       0.0221
   1   rs6679232         29    1        ADD       89     0.8021        1.381       0.1709
   1  rs10752737         30    0        ADD       87         NA           NA           NA
   1    rs729419         31    0        ADD       89         NA           NA           NA
   1    rs880725         32    1        ADD       89    -0.3379      -0.8864       0.3779
   1   rs2842925         33    1        ADD       89    0.07356       0.1841       0.8544
   1   rs1338382         34    1        ADD       87     0.5422        1.097       0.2757
   1  rs10489589         35    1        ADD       89     0.1502       0.4489       0.6546
   1   rs2103530         36    1        ADD       89      0.124       0.3676       0.7141
   1   rs1890336         37    1        ADD       77   -0.03537     -0.08253       0.9344
   1   rs2817178         38    1        ADD       89     0.5758        1.731      0.08699
   1    rs881142         39    2        ADD       89    -0.2274      -0.7566       0.4513
   1  rs12124147         40    1        ADD       88     0.2763       0.8835       0.3794
   1   rs2455118         41    1        ADD       77     0.4974         1.28       0.2045
   1   rs2455125         42    0        ADD       89         NA           NA           NA
   1   rs2500289         43    1        ADD       89   0.007252      0.02064       0.9836
   1   rs1108600         44    1        ADD       88     0.5472        1.289       0.2009
   1   rs4648486         45    2        ADD       89     0.3603        1.088       0.2797
   1    rs871822         46    2        ADD       89     0.4773        1.468       0.1456
   1    rs870171         47    1        ADD       89    -0.2328      -0.6868        0.494
   1   rs2298082         48    1        ADD       89    -0.6547       -1.741      0.08517
   1  rs12093117         49    1        ADD       77    0.04346      0.07517       0.9403
   1    rs869697         50    1        ADD       89     -2.356        -2.59      0.01126
   1   rs4431782         51    0        ADD       87         NA           NA           NA
   1   rs4512587         52    0        ADD       88         NA           NA           NA
   1  rs12087237         53    1        ADD       89     -2.911       -1.308       0.1942
   1   rs3765705         54    1        ADD       89      1.432        2.266      0.02596
   1   rs3765764         55    1        ADD       89    0.02422      0.06918        0.945
   1   rs1181883         56    1        ADD       89    -0.1218      -0.3091        0.758
   1   rs2799182         57    2        ADD       77   -0.04219     -0.08961       0.9288
   1   rs2887274         58    2        ADD       87     0.4843        1.539       0.1275
   1   rs2275834         59    1        ADD       89     0.6668        1.958      0.05349
   1   rs2298224         60    1        ADD       89    0.02759      0.05668       0.9549
   1   rs6670527         61    2        ADD       89   -0.08197      -0.2674       0.7898
   1   rs4654522         62    1        ADD       89      0.712        1.808      0.07408
   1   rs7550609         63    1        ADD       89     0.1401       0.2155       0.8299
   1   rs6691155         64    1        ADD       89   -0.02783     -0.07726       0.9386
   1   rs4520388         65    1        ADD       89    -0.1795      -0.4118       0.6815
   1   rs7556284         66    1        ADD       89     -0.617       -1.849      0.06784
   1  rs10915430         67    1        ADD       77     0.1535       0.4103       0.6827
   1  rs10915443         68    1        ADD       89     0.5145        1.362       0.1768
   1   rs4468133         69    1        ADD       89     0.2325       0.7229       0.4717
   1   rs6426402         70    2        ADD       89     0.4784          1.5       0.1373
   1  rs12132422         71    1        ADD       77     0.2759        0.504       0.6158
   1   rs2411738         72    1        ADD       89   -0.03631     -0.09787       0.9223
   1  rs12066140         73    0        ADD       89         NA           NA           NA
   1    rs351596         74    1        ADD       89    -0.8378      -0.3732       0.7099
   1    rs585160         75    1        ADD       89    -0.0128     -0.02533       0.9798
   1    rs349413         76    1        ADD       89  -0.004176     -0.01106       0.9912
   1    rs547923         77    1        ADD       89    0.09899       0.2593        0.796
   1   rs1556691         78    1        ADD       89     0.3718       0.9701       0.3347
   1    rs619729         79    2        ADD       88   -0.05249      -0.1332       0.8944
   1   rs6656245         80    1        ADD       89     0.0996       0.1437       0.8861
   1    rs780569         81    1        ADD       89     0.6454       0.4044       0.6869
   1    rs509960         82    2        ADD       89     0.4694        1.338       0.1843
   1    rs977271         83    0        ADD       89         NA           NA           NA
   1   rs2078573         84    1        ADD       89    -0.8378      -0.3732       0.7099
   1    rs164779         85    1        ADD       89      1.069         2.54      0.01286
   1   rs2035453         86    1        ADD       89    -0.7216        -2.35      0.02105
   1   rs2071995         87    1        ADD       89     0.1689       0.4833       0.6301
   1   rs6688423         88    2        ADD       89  -0.007715     -0.02204       0.9825
   1    rs446529         89    1        ADD       89     0.7385        1.839      0.06938
   1    rs424723         90    1        ADD       89       -1.1       -1.708      0.09123
   1    rs760816         91    1        ADD       89    -0.1166      -0.3227       0.7477
   1   rs2209167         92    1        ADD       89     0.8471        2.399      0.01859
   1   rs7543026         93    1        ADD       89      0.484        1.246       0.2161
   1  rs10157835         94    1        ADD       89     0.3491       0.9163        0.362
   1   rs7555212         95    2        ADD       89     0.3268       0.8994       0.3709
   1   rs6689050         96    1        ADD       89     0.0948       0.2613       0.7945
   1  rs10799151         97    1        ADD       89    -0.3471       -1.014       0.3134
   1   rs1459764         98    1        ADD       79    -0.1371      -0.3025       0.7631
   1  rs10915330         99    1        ADD       77    -0.7009       -1.257       0.2127
   1   rs6672514        100    0        ADD       89         NA           NA           NA
   1  rs10733013        101    1        ADD       89      0.782        1.836      0.06971
   1  rs10492924        102    0        ADD       89         NA           NA           NA
   1  rs12741116        103    1        ADD       87      0.217       0.4354       0.6644
   1  rs10492927        104    1        ADD       89    -0.2123      -0.3267       0.7447
   1  rs10492933        105    0        ADD       87         NA           NA           NA
   1   rs7549461        106    1        ADD       89    -0.1574      -0.4242       0.6724
   1    rs494046        107    2        ADD       89    -0.5535         -1.7      0.09272
   1    rs490606        108    1        ADD       89    -0.3412        -0.86       0.3922
   1   rs4847558        109    2        ADD       89    -0.2212      -0.6201       0.5368
   1   rs3924260        110    2        ADD       89   0.009242      0.02499       0.9801
   1  rs11260694        111    1        ADD       77    -0.8303       -1.425       0.1582
   1   rs1004125        112    1        ADD       89    0.05557       0.1218       0.9033
   1  rs12729096        113    1        ADD       89     0.4563       0.4442        0.658
   1    rs904526        114    1        ADD       89    -0.2594      -0.8607       0.3918
   1  rs11260662        115    1        ADD       77     0.8749        1.544       0.1268
   1    rs707589        116    2        ADD       89     0.2096       0.5643        0.574
   1   rs3913319        117    0        ADD       87         NA           NA           NA
   1    rs770698        118    1        ADD       89   -0.02417     -0.06945       0.9448
   1   rs4433399        119    1        ADD       89     0.3503       0.6954       0.4887
   1   rs4440856        120    1        ADD       87    -0.2094      -0.4952       0.6218
   1   rs2297791        121    1        ADD       89       0.58        1.172       0.2446
   1   rs6692955        122    0        ADD       89         NA           NA           NA
   1    rs521736        123    0        ADD       89         NA           NA           NA
   1   rs3747986        124    1        ADD       89      4.689        2.141      0.03504
   1   rs1295111        125    1        ADD       89     0.5855        1.555       0.1237
   1    rs546526        126    2        ADD       89     0.1052       0.2849       0.7764
   1   rs2294937        127    1        ADD       88     0.8032       0.9152       0.3627
   1   rs1883770        128    0        ADD       87         NA           NA           NA
   1  rs12046716        129    1        ADD       88     -0.173      -0.4496       0.6541
   1  rs12143847        130    1        ADD       88      4.041         1.83      0.07078
   1   rs6689940        131    0        ADD       87         NA           NA           NA
   1   rs6577565        132    1        ADD       89    -0.2657      -0.6011       0.5493
   1  rs10489535        133    0        ADD       89         NA           NA           NA
   1  rs11121611        134    1        ADD       89    -0.2646      -0.7323       0.4659
   1   rs3789482        135    1        ADD       89     0.5486        1.294       0.1991
   1   rs6660500        136    1        ADD       87     0.3385        0.294       0.7695
   1   rs4582826        137    1        ADD       87     0.3019         0.74       0.4614
   1  rs11800462        138    0        ADD       89         NA           NA           NA
   1   rs2986738        139    1        ADD       87    0.07193       0.1715       0.8642
   1  rs12046884        140    1        ADD       87     0.5367        1.193       0.2363
   1  rs11122096        141    1        ADD       89    -0.5783      -0.8255       0.4113
   1   rs2232463        142    0        ADD       77         NA           NA           NA
   1   rs2072948        143    1        ADD       77     0.6239        1.209       0.2304
   1    rs201151        144    1        ADD       89    0.02183      0.06265       0.9502
   1  rs12567649        145    0        ADD       88         NA           NA           NA
   1   rs4390192        146    2        ADD       88    -0.1588      -0.4587       0.6476
   1  rs10864637        147    0        ADD       88         NA           NA           NA
   1  rs12059518        148    1        ADD       89    0.05055       0.1414       0.8879
   1   rs7522354        149    1        ADD       89    0.05055       0.1414       0.8879
   1  rs12354122        150    1        ADD       89    -0.2358       -0.285       0.7763
   1    rs950493        151    1        ADD       89    0.05055       0.1414       0.8879
   1  rs12751613        152    1        ADD       77     0.7695       0.6786       0.4995
   1   rs1876847        153    1        ADD       89     0.1156       0.3661       0.7152
   1   rs4518923        154    1        ADD       89    -0.2499      -0.7269       0.4692
   1   rs6577401        155    1        ADD       89     0.2154       0.6609       0.5104
   1   rs4908591        156    1        ADD       89   -0.06797      -0.1304       0.8966
   1   rs2071918        157    1        ADD       89    -0.3258      -0.7667       0.4454
   1   rs4908443        158    1        ADD       87    0.07992       0.2512       0.8023
   1   rs6693832        159    1        ADD       89    -0.4402       -1.423       0.1583
   1  rs10489141        160    1        ADD       89      1.302        2.103      0.03834
   1    rs763197        161    1        ADD       89     -0.231      -0.6169       0.5389
   1   rs1476047        162    1        ADD       89     0.1427       0.4143       0.6797
   1   rs1894654        163    1        ADD       89     0.5076        1.098       0.2754
   1  rs12128469        164    1        ADD       77    0.07611       0.1904       0.8495
   1   rs2301462        165    1        ADD       89   -0.08187       -0.239       0.8117
   1    rs705673        166    1        ADD       89      2.835        1.274       0.2062
   1   rs7524314        167    2        ADD       89     0.1252       0.3661       0.7152
   1    rs845251        168    1        ADD       89      2.835        1.274       0.2062
   1   rs1193238        169    2        ADD       89     0.2055       0.5639       0.5743
   1   rs2462925        170    1        ADD       89    0.00617      0.01873       0.9851
   1  rs10492961        171    1        ADD       89    -0.2136      -0.6507       0.5169
   1   rs6684215        172    1        ADD       89     0.9872        2.425      0.01738
   1    rs870283        173    1        ADD       89    0.01077      0.01656       0.9868
   1   rs3011930        174    0        ADD       89         NA           NA           NA
   1  rs11121006        175    0        ADD       89         NA           NA           NA
   1   rs6577456        176    2        ADD       89     0.1007       0.2771       0.7824
   1   rs3753503        177    1        ADD       89    -0.3358      -0.9844       0.3276
   1   rs4908482        178    1        ADD       89    -0.7504       -2.181      0.03191
   1  rs10462021        179    1        ADD       89      2.312        1.465       0.1466
   1    rs504560        180    1        ADD       89    -0.3866       -1.014       0.3136
   1    rs170551        181    2        ADD       89     0.6653        1.872      0.06456
   1    rs161827        182    2        ADD       89     0.4878        1.463        0.147
   1   rs2493215        183    1        ADD       77     0.5232        1.502       0.1372
   1    rs406809        184    2        ADD       89     0.3247       0.9195       0.3604
   1    rs400736        185    1        ADD       87    0.08562       0.2369       0.8133
   1   rs9434981        186    1        ADD       89     0.3502       0.9977       0.3212
   1  rs12736494        187    1        ADD       89      0.353        0.559       0.5776
   1   rs2061150        188    0        ADD       89         NA           NA           NA
   1  rs10864334        189    1        ADD       88     0.2163       0.4786       0.6334
   1   rs2078288        190    1        ADD       89      1.093       0.9616       0.3389
   1    rs390468        191    1        ADD       89    -0.1826      -0.2635       0.7928
   1   rs7528376        192    2        ADD       89    -0.6343       -1.703      0.09216
   1    rs389709        193    1        ADD       89    -0.1979      -0.5935       0.5544
   1   rs1466654        194    1        ADD       89     0.4853        1.198       0.2342
   1  rs10864351        195    1        ADD       89    -0.1283      -0.2501       0.8031
   1   rs2708633        196    1        ADD       89   -0.08417      -0.1392       0.8896
   1    rs301806        197    1        ADD       87     0.5403        1.076       0.2849
   1    rs301814        198    1        ADD       87    -0.1901      -0.3518       0.7259
   1  rs11804094        199    0        ADD       88         NA           NA           NA
   1  rs10492966        200    1        ADD       86    -0.3894      -0.6096       0.5438
   1  rs12405049        201    1        ADD       87    -0.1041      -0.1758       0.8609
   1   rs6675857        202    2        ADD       89    -0.1637      -0.4009       0.6895
   1   rs1817367        203    1        ADD       89    -0.2428      -0.2572       0.7976
   1   rs7512271        204    0        ADD       89         NA           NA           NA
   1    rs953043        205    1        ADD       89     -0.413      -0.5643        0.574
   1   rs4908775        206    1        ADD       89     0.1048       0.1699       0.8655
   1   rs7533113        207    1        ADD       89    -0.7614      -0.7428       0.4596
   1  rs11121237        208    1        ADD       89    -0.1578      -0.3235       0.7471
   1  rs10864368        209    2        ADD       77      1.306        1.988      0.05044
   1   rs2131678        210    2        ADD       89     0.4684         1.15       0.2534
   1  rs10864370        211    1        ADD       89    -0.2032      -0.5135       0.6089
   1   rs2274328        212    1        ADD       89    0.06313       0.1951       0.8458
   1   rs6680186        213    1        ADD       89    -0.3982       -1.141       0.2568
   1   rs9803660        214    1        ADD       89     0.1096       0.3325       0.7403
   1  rs12078094        215    0        ADD       89         NA           NA           NA
   1  rs10864390        216    1        ADD       77      0.653       0.5014       0.6175
   1   rs2666433        217    1        ADD       89    0.08524       0.2231       0.8239
   1    rs809972        218    1        ADD       89    -0.3142      -0.8013       0.4251
   1   rs6577561        219    2        ADD       89     0.2773       0.8957       0.3729
   1    rs732950        220    1        ADD       89     0.2815       0.8159       0.4168
   1   rs1294046        221    1        ADD       88    -0.5903       -1.776      0.07922
   1  rs11121384        222    1        ADD       77    -0.2404      -0.6042       0.5475
   1   rs9729149        223    2        ADD       89    -0.1189       -0.375       0.7086
   1  rs12077161        224    0        ADD       88         NA           NA           NA
   1  rs10157778        225    1        ADD       77     0.1889       0.4142       0.6799
   1   rs7525571        226    1        ADD       89    -0.2521      -0.6037       0.5476
   1   rs4926480        227    1        ADD       89    0.06779      0.04243       0.9663
   1  rs11121447        228    0        ADD       89         NA           NA           NA
   1   rs4076986        229    1        ADD       89   -0.05928       -0.155       0.8772
   1   rs7553125        230    1        ADD       89     0.9595       0.7336       0.4652
   1   rs6681133        231    0        ADD       89         NA           NA           NA
   1  rs12569008        232    1        ADD       89    0.09518       0.2635       0.7928
   1  rs11121493        233    1        ADD       89     0.1672       0.4052       0.6863
   1  rs12032209        234    1        ADD       89    -0.4903       -0.883       0.3796
   1   rs6687426        235    0        ADD       89         NA           NA           NA
   1   rs7535840        236    0        ADD       89         NA           NA           NA
   1  rs11121507        237    0        ADD       89         NA           NA           NA
   1   rs3013786        238    0        ADD       87         NA           NA           NA
   1  rs11589489        239    0        ADD       89         NA           NA           NA
   1   rs2273299        240    1        ADD       89    -0.1164      -0.3339       0.7392
   1  rs11802484        241    0        ADD       89         NA           NA           NA
   1  rs12751375        242    1        ADD       87      0.231       0.6443       0.5211
   1  rs10864450        243    1        ADD       87     0.4543        1.357       0.1783
   1  rs10492972        244    1        ADD       88     0.5414        1.612       0.1106
   1   rs1467653        245    1        ADD       89     0.4453        1.342       0.1831
   1   rs3748580        246    1        ADD       89     -1.793       -2.089      0.03964
   1   rs4846221        247    1        ADD       89     0.5204        1.552       0.1243
   1   rs7552932        248    0        ADD       87         NA           NA           NA
   1    rs673254        249    1        ADD       89    -0.3772        -1.08       0.2832
   1   rs2056417        250    1        ADD       89    0.00312      0.00706       0.9944
   1   rs4846232        251    1        ADD       89     0.3044       0.9781       0.3307
   1  rs10864467        252    0        ADD       89         NA           NA           NA
   1    rs479407        253    1        ADD       89     0.3125       0.8036       0.4238
   1  rs11587145        254    1        ADD       77    -0.4876      -0.9791       0.3307
   1   rs4845948        255    1        ADD       87    0.02667       0.0473       0.9624
   1   rs4845953        256    1        ADD       87    0.06135       0.1554       0.8769
   1  rs12073890        257    1        ADD       88     0.7208       0.7616       0.4484
   1  rs11577258        258    2        ADD       89   -0.05233      -0.1527        0.879
   1  rs10864474        259    2        ADD       77     0.4614         1.38       0.1716
   1  rs12028719        260    1        ADD       77    -0.7637       -1.138       0.2589
   1  rs12134431        261    0        ADD       89         NA           NA           NA
   1  rs10157427        262    0        ADD       89         NA           NA           NA
   1  rs11121664        263    2        ADD       89    -0.3115      -0.9988       0.3207
   1  rs11121674        264    2        ADD       89    -0.2452      -0.6918       0.4909
   1  rs12711521        265    1        ADD       89      -0.35       -1.031       0.3052
   1   rs2486920        266    1        ADD       89    -0.6437       -1.443       0.1525
   1   rs2273336        267    1        ADD       89     -1.238       -2.202       0.0303
   1   rs2275522        268    1        ADD       89    -0.9277       -1.352       0.1798
   1  rs10864490        269    1        ADD       89     0.3804       0.7053       0.4825
   1   rs1010447        270    1        ADD       89     0.6599        1.172       0.2442
   1   rs2076656        271    1        ADD       89    -0.9277       -1.352       0.1798
   1   rs6685758        272    0        ADD       89         NA           NA           NA
   1   rs2744817        273    1        ADD       89    -0.2415      -0.4209       0.6748
   1    rs733761        274    1        ADD       89     -0.911       -2.366      0.02021
   1   rs3010208        275    2        ADD       87    -0.3469       -1.037       0.3026
   1   rs2379143        276    1        ADD       89   -0.04559      -0.1319       0.8954
   1  rs11121736        277    1        ADD       89    -0.2086      -0.4628       0.6447
   1   rs7555562        278    1        ADD       89   -0.01671     -0.04363       0.9653
   1  rs10864515        279    1        ADD       89     0.6892        1.847      0.06819
   1   rs2745291        280    2        ADD       89     0.4313        1.182       0.2404
   1   rs2745282        281    1        ADD       89    -0.3824      -0.9701       0.3347
   1   rs4542213        282    2        ADD       89    -0.2506      -0.6746       0.5017
   1   rs6671295        283    1        ADD       89    -0.6162       -1.608       0.1114
   1   rs3767300        284    2        ADD       89   -0.01037      -0.0307       0.9756
   1    rs998246        285    1        ADD       89      1.049       0.4676       0.6413
   1   rs4075034        286    2        ADD       89     0.5539        1.764       0.0812
   1   rs4846048        287    1        ADD       87    -0.7521       -1.247       0.2157
   1  rs12404124        288    1        ADD       89    -0.6537       -1.542       0.1268
   1    rs198408        289    1        ADD       89    -0.6537       -1.542       0.1268
   1   rs7554547        290    2        ADD       89   -0.07332      -0.2226       0.8244
   1  rs11802668        291    1        ADD       89     0.1746       0.3547       0.7236
   1   rs1540923        292    1        ADD       89     0.1648       0.4723       0.6379
   1   rs3766741        293    1        ADD       89     0.5198        1.129       0.2621
   1   rs6690493        294    2        ADD       89    -0.4594       -1.241       0.2179
   1   rs3818804        295    1        ADD       89     0.5871         1.07       0.2876
   1    rs671106        296    1        ADD       89    -0.3224      -0.7302       0.4672
   1   rs5745954        297    0        ADD       89         NA           NA           NA
   1   rs1061622        298    1        ADD       85   0.002935     0.006869       0.9945
   1    rs235240        299    1        ADD       89     -1.425       -1.094       0.2771
   1    rs235246        300    1        ADD       89     -1.425       -1.094       0.2771
   1    rs235225        301    0        ADD       87         NA           NA           NA
   1   rs6684591        302    1        ADD       87     0.1334       0.2821       0.7785
   1    rs475983        303    1        ADD       89    -0.3282      -0.8869       0.3776
   1   rs2206321        304    1        ADD       89     0.4893       0.9333       0.3532
   1   rs7546762        305    0        ADD       88         NA           NA           NA
   1   rs7543597        306    1        ADD       89     0.1378       0.2541          0.8
   1   rs4300229        307    1        ADD       89     0.2689       0.6408       0.5233
   1   rs3010915        308    1        ADD       89      0.451        1.248       0.2154
   1   rs7544891        309    0        ADD       89         NA           NA           NA
   1   rs3000888        310    0        ADD       89         NA           NA           NA
   1   rs1361912        311    1        ADD       87     -0.872       -1.568       0.1206
   1  rs11121969        312    1        ADD       89      0.808       0.3599       0.7198
   1   rs3795746        313    1        ADD       89    0.03473      0.09599       0.9238
   1   rs6702447        314    0        ADD       89         NA           NA           NA
   1   rs2933080        315    2        ADD       89    -0.4672       -1.258       0.2119
   1   rs6680362        316    1        ADD       89     -0.131      -0.3533       0.7247
   1   rs2282187        317    1        ADD       89     -1.824      -0.8148       0.4174
   1    rs164867        318    1        ADD       89    -0.2611       -0.596       0.5527
   1   rs1148454        319    1        ADD       89   -0.09027      -0.3091        0.758
   1  rs10927911        320    1        ADD       89     0.1076       0.3152       0.7533
   1   rs6692385        321    0        ADD       89         NA           NA           NA
   1  rs10737913        322    1        ADD       89    -0.1411      -0.3909       0.6968
   1   rs2495059        323    0        ADD       89         NA           NA           NA
   1  rs10489151        324    1        ADD       89    -0.1297      -0.3572       0.7218
   1   rs1203634        325    1        ADD       89    -0.1143      -0.2995       0.7653
   1   rs1203650        326    1        ADD       89    -0.1143      -0.2995       0.7653
   1   rs2235514        327    1        ADD       89     0.3488       0.9405       0.3496
   1   rs1033452        328    2        ADD       89    -0.4618       -1.582       0.1174
   1   rs2038095        329    1        ADD       89    -0.1008      -0.2981       0.7663
   1   rs1005301        330    1        ADD       89    -0.7892       -1.975      0.05143
   1   rs7539510        331    1        ADD       89    -0.2665      -0.1668       0.8679
   1   rs4662072        332    2        ADD       89      0.132       0.4283       0.6695
   1   rs2359909        333    1        ADD       86    -0.1967      -0.5583       0.5781
   1    rs715339        334    1        ADD       89  -0.004602    -0.009343       0.9926
   1  rs10928009        335    2        ADD       89    0.03858       0.1183       0.9061
   1   rs1417144        336    1        ADD       85     0.2486       0.5821       0.5621
   1   rs7542472        337    1        ADD       88     -1.312       -1.015       0.3128
   1    rs515603        338    1        ADD       89     0.1618       0.4726       0.6377
   1  rs12409948        339    0        ADD       89         NA           NA           NA
   1   rs6663370        340    1        ADD       88   -0.08764     -0.07627       0.9394
   1   rs7415786        341    1        ADD       88    0.01625      0.03902        0.969
   1   rs1360050        342    1        ADD       89     0.5276       0.9775        0.331
   1  rs12405445        343    1        ADD       89    -0.3955       -1.096       0.2762
   1   rs3889322        344    1        ADD       87     -0.422       -1.189       0.2377
   1   rs2480061        345    2        ADD       89    -0.1043      -0.3045       0.7615
   1  rs12733185        346    1        ADD       89     -0.182      -0.3859       0.7005
   1   rs4385705        347    1        ADD       89    -0.1555      -0.4578       0.6483
   1   rs6429669        348    0        ADD       89         NA           NA           NA
   1   rs1997785        349    1        ADD       89    -0.1165      -0.3495       0.7276
   1   rs6699411        350    1        ADD       89     0.3049        0.846       0.3999
   1  rs10737900        351    1        ADD       89   -0.05185      -0.1501        0.881
   1   rs2050126        352    1        ADD       89      0.703        1.821      0.07205
   1   rs4543785        353    1        ADD       89   -0.09771      -0.2323       0.8169
   1   rs1737350        354    1        ADD       89    -0.1006      -0.2458       0.8064
   1   rs2005997        355    0        ADD       89         NA           NA           NA
   1  rs11585094        356    1        ADD       89     0.3856       0.4087       0.6838
   1  rs12731581        357    1        ADD       89     0.3039       0.9065       0.3672
   1   rs2807562        358    1        ADD       89   0.003816     0.008581       0.9932
   1   rs2012123        359    0        ADD       89         NA           NA           NA
   1    rs880923        360    1        ADD       84    -0.2281      -0.5869       0.5589
   1   rs7529561        361    1        ADD       89    0.07205        0.207       0.8365
   1  rs10927653        362    1        ADD       89    -0.6297      -0.8792       0.3817
   1    rs532075        363    1        ADD       89    -0.1857      -0.5647       0.5737
   1   rs2206761        364    1        ADD       89    -0.8541       -2.472      0.01539
   1   rs4436387        365    1        ADD       89      1.843        2.197      0.03069
   1   rs2179650        366    1        ADD       89     0.6629        1.081       0.2825
   1   rs3753313        367    1        ADD       89     0.3813       0.6509       0.5168
   1   rs1752005        368    1        ADD       89      -1.44         -2.1      0.03866
   1    rs493970        369    1        ADD       89      -1.11       -1.355        0.179
   1  rs10489961        370    1        ADD       89    -0.1952      -0.3818       0.7035
   1   rs6702685        371    1        ADD       89     -1.058        -1.29       0.2003
   1    rs488595        372    1        ADD       89     0.1056        0.276       0.7832
   1   rs3737691        373    1        ADD       89    0.05268       0.1339       0.8938
   1    rs742363        374    1        ADD       89     0.3561        1.051        0.296
   1    rs555015        375    2        ADD       89    -0.2213       -0.682        0.497
   1   rs3737699        376    1        ADD       89   -0.08879     -0.06768       0.9462
   1   rs6685648        377    2        ADD       89    -0.7512        -2.02      0.04644
   1   rs2020897        378    1        ADD       88    -0.2197      -0.4566       0.6491
   1   rs2295626        379    2        ADD       89    -0.6824       -1.845      0.06838
   1  rs12385690        380    1        ADD       89   -0.04514     -0.05453       0.9566
   1  rs11808281        381    0        ADD       77         NA           NA           NA
   1  rs12058043        382    1        ADD       77    -0.1962      -0.1504       0.8808
   1  rs10927851        383    1        ADD       88    -0.4542      -0.9616        0.339
   1   rs7518958        384    0        ADD       87         NA           NA           NA
   1  rs10927867        385    2        ADD       88   -0.04525      -0.1209        0.904
   1   rs6665768        386    1        ADD       89   -0.08938      -0.2465       0.8059
   1    rs848209        387    2        ADD       89   -0.02825     -0.07578       0.9398
   1    rs926619        388    1        ADD       81      1.837        1.619       0.1094
   1  rs10927875        389    1        ADD       89     -1.824      -0.8148       0.4174
   1   rs9442186        390    1        ADD       88     -2.286       -2.276      0.02531
   1   rs1972359        391    1        ADD       89     0.7438        0.568       0.5715
   1   rs9442234        392    2        ADD       77     -3.684       -2.988     0.003798
   1    rs924206        393    1        ADD       89    0.07536       0.1553       0.8769
   1    rs170234        394    1        ADD       89     0.7259        1.275       0.2056
   1   rs3738632        395    1        ADD       89     0.2865       0.4137       0.6801
   1   rs4661736        396    1        ADD       89     0.1985       0.4555       0.6499
   1  rs11260730        397    1        ADD       89     0.1985       0.4555       0.6499
   1    rs612727        398    1        ADD       87     0.4823       0.6661       0.5071
   1  rs12064256        399    1        ADD       89     0.5159       0.8188       0.4151
   1  rs10492988        400    1        ADD       87      -2.25       -1.411        0.162
   1    rs156916        401    1        ADD       89    -0.2294       -0.353        0.725
   1   rs6677037        402    0        ADD       89         NA           NA           NA
   1   rs3983219        403    0        ADD       87         NA           NA           NA
   1   rs2076604        404    2        ADD       89    -0.3168      -0.9844       0.3276
   1   rs2235930        405    1        ADD       77    -0.3091      -0.8116       0.4196
   1   rs2295059        406    1        ADD       77    -0.4248       -1.067       0.2892
   1    rs910232        407    2        ADD       89     -0.548       -1.569       0.1204
   1    rs737428        408    2        ADD       89    -0.5332       -1.523       0.1314
   1    rs910217        409    1        ADD       89   -0.02436     -0.07084       0.9437
   1   rs2501814        410    2        ADD       89   -0.09126      -0.2714       0.7867
   1   rs2501818        411    1        ADD       89    0.08237      0.06279       0.9501
   1   rs3003479        412    1        ADD       89     0.5798        1.394       0.1669
   1   rs2272629        413    1        ADD       89    0.09275       0.1895       0.8502
   1   rs2501779        414    2        ADD       89    -0.3563       -1.045       0.2989
   1  rs11203367        415    1        ADD       89    -0.2119      -0.6527       0.5157
   1   rs1408422        416    0        ADD       89         NA           NA           NA
   1   rs7545115        417    1        ADD       89    -0.9287        -2.11      0.03776
   1   rs6688886        418    1        ADD       89    -0.4428       -1.075       0.2855
   1   rs4284283        419    1        ADD       89    -0.2879      -0.7137       0.4773
   1   rs7526809        420    0        ADD       89         NA           NA           NA
   1   rs2245148        421    1        ADD       89    -0.2075      -0.4554       0.6499
   1  rs11583246        422    1        ADD       89     0.9503       0.7265       0.4695
   1   rs3753377        423    1        ADD       89    -0.1803      -0.3141       0.7542
   1  rs10888046        424    1        ADD       89     0.1231       0.2645        0.792
   1   rs4295908        425    1        ADD       89     0.1765       0.3254       0.7456
   1   rs4920624        426    1        ADD       89     0.8045        2.161      0.03341
   1    rs260524        427    0        ADD       89         NA           NA           NA
   1  rs11203456        428    1        ADD       89     -0.228      -0.6631        0.509
   1  rs11806660        429    0        ADD       89         NA           NA           NA
   1    rs647325        430    2        ADD       89     -0.333       -1.049       0.2971
   1    rs622590        431    1        ADD       77     0.6566          1.3       0.1976
   1   rs7531345        432    2        ADD       89     0.1412        0.402       0.6887
   1   rs1192586        433    2        ADD       89     0.5234        1.256       0.2124
   1   rs1192560        434    1        ADD       87    -0.1917      -0.4368       0.6633
   1   rs1192608        435    1        ADD       89    -0.2978      -0.6916        0.491
   1   rs1316880        436    1        ADD       89     0.7169        1.772      0.07984
   1   rs1031568        437    1        ADD       89     0.3578       0.9828       0.3284
   1  rs10492993        438    0        ADD       89         NA           NA           NA
   1   rs4920428        439    2        ADD       88    -0.3636       -1.027       0.3071
   1    rs987293        440    2        ADD       89    -0.1582      -0.4479       0.6554
   1   rs2027529        441    0        ADD       89         NA           NA           NA
   1    rs755967        442    1        ADD       89     0.3123        0.921       0.3596
   1   rs4920463        443    1        ADD       89   -0.03153     -0.08471       0.9327
   1    rs872730        444    1        ADD       89    -0.1893      -0.3653       0.7158
   1  rs11260970        445    1        ADD       77      0.277       0.5677       0.5719
   1    rs761584        446    2        ADD       89     -1.261        -2.65     0.009551
   1    rs517004        447    1        ADD       89       -1.5       -2.719     0.007899
   1    rs882916        448    1        ADD       89   -0.05011      -0.1309       0.8962
   1  rs11260999        449    1        ADD       77  0.0002066    0.0005445       0.9996
   1  rs12030042        450    1        ADD       89     -2.911       -1.308       0.1942
   1  rs10907312        451    1        ADD       77   -0.08338      -0.1585       0.8745
   1    rs872355        452    1        ADD       89     0.5563        1.474       0.1441
   1    rs926526        453    1        ADD       89     0.4883        1.515       0.1333
   1   rs9439671        454    1        ADD       88     0.1598       0.3103       0.7571
   1   rs4920515        455    1        ADD       89  -0.001328    -0.001012       0.9992
   1   rs4920522        456    2        ADD       89     0.2319       0.4592       0.6472
   1   rs2841091        457    0        ADD       89         NA           NA           NA
   1    rs585075        458    1        ADD       89     0.6453        1.766      0.08088
   1   rs2743189        459    1        ADD       89      1.203        2.677     0.008883
   1   rs2056446        460    1        ADD       89    0.09734       0.1746       0.8618
   1   rs2841087        461    1        ADD       89     0.1063       0.2865       0.7752
   1  rs11261084        462    1        ADD       89     0.6391        2.004      0.04816
   1   rs3811401        463    1        ADD       89     0.2503       0.4336       0.6657
   1   rs7545729        464    1        ADD       89     0.2632       0.6162       0.5394
   1   rs7537191        465    0        ADD       89         NA           NA           NA
   1   rs2146866        466    1        ADD       89      0.188       0.4751       0.6359
   1   rs4912048        467    1        ADD       89    -0.3325      -0.6871       0.4939
   1   rs2274000        468    1        ADD       89      0.192       0.3851       0.7011
   1    rs870482        469    0        ADD       89         NA           NA           NA
   1    rs709681        470    1        ADD       89      0.555        1.227       0.2231
   1    rs761304        471    1        ADD       89       1.03        2.389      0.01904
   1   rs9729157        472    1        ADD       89      0.168        0.458       0.6481
   1   rs3790775        473    1        ADD       89     -1.172       -1.655       0.1016
   1    rs214340        474    1        ADD       88     -1.568       -1.807      0.07419
   1    rs884075        475    0        ADD       89         NA           NA           NA
   1   rs4912084        476    1        ADD       89    -0.2342      -0.5932       0.5546
   1   rs6703297        477    1        ADD       89     0.4444        1.005       0.3176
   1  rs12401874        478    2        ADD       89     -0.399       -1.284       0.2026
   1   rs4500346        479    1        ADD       89     -1.027       -1.602       0.1127
   1    rs997435        480    1        ADD       89     -2.979       -1.903      0.06034
   1   rs2792047        481    0        ADD       89         NA           NA           NA
   1   rs3748744        482    1        ADD       80    -0.3158      -0.6289       0.5312
   1   rs1049959        483    1        ADD       89     0.4709         1.27       0.2076
   1   rs3813987        484    2        ADD       89     0.6164        1.738      0.08567
   1   rs3929667        485    1        ADD       89   -0.04565     -0.09912       0.9213
   1  rs12140071        486    1        ADD       77     0.9009        1.393       0.1678
   1  rs10799837        487    1        ADD       77     -0.345      -0.8084       0.4214
   1   rs7514219        488    1        ADD       89    0.08496       0.1339       0.8938
   1   rs1416819        489    1        ADD       89      1.049        1.415       0.1607
   1   rs1339717        490    1        ADD       87      -1.03       -2.149      0.03449
   1  rs12066827        491    1        ADD       89      1.209         2.19      0.03121
   1   rs2872821        492    1        ADD       89     0.3974        1.136       0.2589
   1  rs10916685        493    1        ADD       89    0.04176       0.1062       0.9157
   1   rs6426605        494    0        ADD       89         NA           NA           NA
   1  rs11579646        495    0        ADD       89         NA           NA           NA
   1  rs11573263        496    0        ADD       89         NA           NA           NA
   1   rs7551550        497    1        ADD       89    -0.6385       -1.428       0.1568
   1   rs4654839        498    1        ADD       89    -0.2484      -0.7088       0.4803
   1   rs2301475        499    2        ADD       89    -0.1438      -0.4204       0.6753
   1   rs7520345        500    0        ADD       89         NA           NA           NA
   1  rs12077771        501    0        ADD       89         NA           NA           NA
   1   rs1009942        502    1        ADD       89    -0.1294      -0.2792       0.7808
   1   rs4422977        503    2        ADD       88     -0.794       -2.354      0.02083
   1   rs7538674        504    0        ADD       89         NA           NA           NA
   1   rs2072753        505    1        ADD       89     -1.266       -1.354       0.1791
   1  rs10916772        506    2        ADD       89    -0.7982       -2.266      0.02593
   1   rs6680791        507    0        ADD       89         NA           NA           NA
   1   rs7523815        508    1        ADD       87      1.139        3.291     0.001456
   1  rs10916804        509    1        ADD       89     -0.321      -0.9699       0.3348
   1    rs660423        510    0        ADD       87         NA           NA           NA
   1    rs677214        511    1        ADD       89   -0.05484     -0.09834       0.9219
   1  rs10916824        512    1        ADD       77    -0.6768      -0.8658       0.3894
   1  rs12404655        513    1        ADD       89     0.6489        1.109       0.2707
   1    rs686658        514    1        ADD       89     0.4218       0.9393       0.3502
   1    rs685071        515    0        ADD       89         NA           NA           NA
   1  rs12736856        516    0        ADD       89         NA           NA           NA
   1   rs3767237        517    1        ADD       89     0.1682       0.5375       0.5923
   1   rs6699749        518    0        ADD       87         NA           NA           NA
   1   rs3767239        519    1        ADD       87    -0.1409      -0.4402       0.6609
   1   rs4654727        520    1        ADD       87     0.2323       0.5308       0.5969
   1   rs7539608        521    1        ADD       89     -5.092       -2.337      0.02175
   1   rs4654893        522    1        ADD       89   -0.07854       -0.256       0.7985
   1  rs12747839        523    0        ADD       87         NA           NA           NA
   1   rs6692244        524    1        ADD       88   0.008343      0.02042       0.9838
   1   rs6426671        525    0        ADD       89         NA           NA           NA
   1  rs10218584        526    1        ADD       89    0.04023      0.09905       0.9213
   1   rs9426736        527    1        ADD       89    0.04023      0.09905       0.9213
   1   rs7539288        528    0        ADD       89         NA           NA           NA
   1   rs1076669        529    1        ADD       89       2.26        1.012       0.3144
   1   rs4654916        530    1        ADD       88     0.1268      0.09611       0.9237
   1   rs4654919        531    1        ADD       87   -0.05664      -0.1571       0.8756
   1   rs3107384        532    1        ADD       89    -0.1624      -0.4002         0.69
   1   rs4399126        533    1        ADD       89     0.3329        0.685       0.4952
   1    rs904927        534    1        ADD       89      1.384        2.965      0.00391
   1   rs9628653        535    1        ADD       77     -1.251       -3.004     0.003625
   1   rs1780318        536    1        ADD       89     -1.888      -0.8438       0.4011
   1    rs729648        537    1        ADD       89     0.9652        2.529      0.01325
   1   rs3738091        538    1        ADD       89   -0.09895      -0.2866       0.7751
   1  rs12737206        539    0        ADD       89         NA           NA           NA
   1   rs7554400        540    1        ADD       89    -0.1783      -0.4732       0.6372
   1    rs333195        541    1        ADD       82    -0.3003      -0.7444       0.4588
   1  rs12096154        542    0        ADD       77         NA           NA           NA
   1  rs11808500        543    0        ADD       89         NA           NA           NA
   1   rs2254357        544    1        ADD       89     0.3677        1.054       0.2948
   1   rs4654773        545    1        ADD       87     0.2687       0.8761       0.3834
   1  rs11809512        546    0        ADD       88         NA           NA           NA
   1   rs4394607        547    1        ADD       87     0.3001       0.8649       0.3895
   1   rs2501279        548    1        ADD       89    -0.5476       -1.548       0.1252
   1   rs2473322        549    0        ADD       89         NA           NA           NA
   1   rs2473316        550    1        ADD       88      1.449        3.158     0.002195
   1   rs4655023        551    0        ADD       89         NA           NA           NA
   1   rs3820282        552    2        ADD       89     0.0942       0.2821       0.7785
   1   rs1014985        553    1        ADD       89    -0.2443      -0.5499       0.5838
   1  rs11580413        554    1        ADD       89    -0.1522      -0.4475       0.6556
   1   rs1033455        555    1        ADD       89    -0.5157       -1.364        0.176
   1   rs2505715        556    1        ADD       89    -0.1599      -0.2443       0.8076
   1   rs6426746        557    1        ADD       88     0.2843       0.3931       0.6952
   1   rs4655044        558    1        ADD       87     0.3069       0.7696       0.4437
   1   rs1316342        559    1        ADD       88    -0.3364      -0.9029       0.3691
   1   rs1320601        560    1        ADD       89    -0.8907      -0.6807       0.4979
   1  rs10917229        561    1        ADD       89     0.0168       0.0391       0.9689
   1  rs10737466        562    0        ADD       87         NA           NA           NA
   1  rs10917237        563    1        ADD       77    -0.3143      -0.8835       0.3798
   1    rs209732        564    1        ADD       89    -0.4987      -0.9617       0.3389
   1   rs1062663        565    1        ADD       89     0.4819        1.433       0.1554
   1    rs713419        566    1        ADD       89     -0.599       -1.049       0.2969
   1    rs482156        567    1        ADD       89     0.6575        1.543       0.1264
   1    rs186037        568    1        ADD       89   -0.07468      -0.1564       0.8761
   1    rs292007        569    1        ADD       89   -0.09801      -0.2969       0.7672
   1   rs7516258        570    1        ADD       89     -0.952      -0.4242       0.6725
   1    rs882025        571    1        ADD       89     0.4508       0.6673       0.5064
   1   rs2817885        572    0        ADD       89         NA           NA           NA
   1   rs4506436        573    1        ADD       89     0.3296       0.8128       0.4186
   1   rs4503323        574    1        ADD       89    -0.1078      -0.2983       0.7662
   1   rs6426770        575    0        ADD       89         NA           NA           NA
   1    rs309473        576    1        ADD       89     0.1181        0.321        0.749
   1    rs309517        577    1        ADD       89     0.2201       0.4495       0.6542
   1   rs7543064        578    1        ADD       89   -0.06079      -0.1578        0.875
   1    rs637163        579    1        ADD       77     0.2455       0.5029       0.6165
   1    rs587168        580    1        ADD       89    -0.1455      -0.3309       0.7415
   1  rs12085556        581    0        ADD       89         NA           NA           NA
   1  rs12096658        582    0        ADD       88         NA           NA           NA
   1   rs9426689        583    1        ADD       87    -0.1537      -0.3416       0.7335
   1   rs3845521        584    1        ADD       89     0.0976       0.2239       0.8234
   1   rs2806566        585    1        ADD       89     0.0976       0.2239       0.8234
   1   rs1738475        586    1        ADD       89   -0.04412      -0.1192       0.9054
   1    rs599636        587    0        ADD       87         NA           NA           NA
   1    rs633278        588    1        ADD       89    -0.1553      -0.3351       0.7384
   1    rs665977        589    1        ADD       89    -0.5682       -1.103       0.2729
   1   rs1618841        590    1        ADD       89   -0.06652      -0.1516       0.8799
   1   rs2510072        591    1        ADD       89    -0.8699       -1.464       0.1467
   1   rs2742958        592    0        ADD       89         NA           NA           NA
   1   rs3820028        593    2        ADD       89    0.01037      0.03062       0.9756
   1    rs909534        594    1        ADD       77    0.01573       0.0167       0.9867
   1   rs2811951        595    0        ADD       89         NA           NA           NA
   1   rs2811982        596    1        ADD       89     0.8115        2.113      0.03746
   1   rs7538171        597    1        ADD       89    0.09565       0.2979       0.7665
   1   rs2280438        598    1        ADD       89       2.22        0.994        0.323
   1    rs519202        599    1        ADD       87    -0.3642      -0.9774       0.3312
   1    rs550850        600    1        ADD       89    -0.9348        -1.85      0.06767
   1   rs2473375        601    1        ADD       89    -0.6753       -1.864      0.06568
   1   rs7540557        602    2        ADD       89    -0.2401      -0.7497       0.4554
   1   rs4649175        603    1        ADD       88    0.07883       0.2675       0.7897
   1   rs6678540        604    1        ADD       84     0.1552       0.3672       0.7144
   1  rs11249175        605    1        ADD       89   -0.06125      -0.1603        0.873
   1   rs3936073        606    0        ADD       77         NA           NA           NA
   1   rs3893319        607    1        ADD       89      2.551        3.466    0.0008235
   1   rs6696471        608    1        ADD       87     0.6159        1.687      0.09534
   1  rs10903061        609    2        ADD       88    -0.4712        -1.38       0.1711
   1   rs6688902        610    2        ADD       89     0.5559        1.604       0.1123
   1   rs4233036        611    0        ADD       89         NA           NA           NA
   1    rs946661        612    1        ADD       89     0.6249        1.828      0.07096
   1    rs532147        613    1        ADD       88    -0.7506       -1.534       0.1287
   1  rs12086212        614    1        ADD       77     0.5131        1.568       0.1211
   1  rs10489440        615    0        ADD       80         NA           NA           NA
   1   rs2235552        616    1        ADD       89     0.3985        1.188       0.2381
   1  rs12117331        617    1        ADD       88     0.2467       0.5679       0.5716
   1    rs431454        618    0        ADD       88         NA           NA           NA
   1    rs185511        619    2        ADD       89    0.03628       0.1032        0.918
   1   rs6424099        620    1        ADD       89     0.5341        1.234       0.2205
   1   rs9725412        621    0        ADD       87         NA           NA           NA
   1   rs9729204        622    0        ADD       89         NA           NA           NA
   1   rs4233039        623    1        ADD       89    0.04369       0.1274       0.8989
   1   rs1002706        624    1        ADD       88    0.05658       0.1631       0.8708
   1  rs12029925        625    1        ADD       88    -0.4547      -0.9763       0.3317
   1   rs6697053        626    0        ADD       87         NA           NA           NA
   1   rs4306080        627    1        ADD       89     0.5646        1.565       0.1212
   1      rs9259        628    1        ADD       89     0.5646        1.565       0.1212
   1   rs3131521        629    1        ADD       89    -0.4294      -0.9769       0.3313
   1  rs11249200        630    1        ADD       88     0.4172       0.4738       0.6369
   1   rs3845302        631    1        ADD       89     0.2814       0.8457          0.4
   1   rs4648888        632    1        ADD       89    -0.4965       -1.362       0.1767
   1    rs419655        633    1        ADD       87      0.567        1.771      0.08017
   1   rs6685610        634    1        ADD       88     0.3931       0.5248       0.6011
   1    rs387240        635    1        ADD       89      0.235       0.4987       0.6193
   1  rs11582016        636    1        ADD       77    -0.1106      -0.2349       0.8149
   1  rs11588172        637    1        ADD       77     0.3181       0.9376       0.3514
   1  rs11804893        638    1        ADD       89     0.8422        1.947       0.0548
   1    rs926462        639    1        ADD       89     -1.472      -0.9258       0.3571
   1   rs7551482        640    0        ADD       89         NA           NA           NA
   1   rs7516417        641    0        ADD       89         NA           NA           NA
   1   rs1043879        642    1        ADD       89      1.331       0.8363       0.4053
   1    rs603958        643    1        ADD       89    -0.2574      -0.3436        0.732
   1    rs909832        644    1        ADD       89    -0.3581      -0.4075       0.6846
   1   rs4659356        645    2        ADD       87   -0.05784      -0.1627       0.8711
   1   rs7553591        646    1        ADD       89      1.119        2.829     0.005792
   1   rs3754164        647    1        ADD       89      1.123        2.861     0.005285
   1   rs3767906        648    1        ADD       89     0.8194        2.044      0.04401
   1   rs2982316        649    2        ADD       89    -0.1683      -0.5296       0.5977
   1  rs10902649        650    1        ADD       89      1.265        3.177     0.002059
   1   rs3014705        651    0        ADD       89         NA           NA           NA
   1    rs807270        652    1        ADD       77      4.593        2.121      0.03723
   1    rs807247        653    1        ADD       89     0.3608        1.073       0.2864
   1   rs3754147        654    1        ADD       89     -1.476       -1.304       0.1956
   1   rs7523279        655    1        ADD       89      0.464        0.492        0.624
   1    rs213644        656    1        ADD       89      0.464        0.492        0.624
   1   rs2095426        657    1        ADD       89     0.3299       0.9664       0.3365
   1  rs12092385        658    0        ADD       87         NA           NA           NA
   1   rs2992064        659    1        ADD       89    -0.6231       -1.068       0.2884
   1   rs1469511        660    2        ADD       89   -0.09361      -0.2881       0.7739
   1  rs12743484        661    1        ADD       88   -0.03671      -0.1007         0.92
   1   rs4659404        662    1        ADD       89    0.05727       0.1627       0.8712
   1   rs2275949        663    1        ADD       89      0.212       0.5224       0.6027
   1   rs2802351        664    1        ADD       89      1.026        1.442       0.1528
   1   rs2783681        665    0        ADD       89         NA           NA           NA
   1  rs12565228        666    1        ADD       77    -0.4509       -1.069       0.2884
   1   rs4659411        667    1        ADD       89    -0.2806      -0.7373       0.4629
   1  rs12078000        668    1        ADD       89     -2.135       -1.653        0.102
   1    rs869683        669    1        ADD       89    -0.1643      -0.4643       0.6436
   1   rs3795685        670    1        ADD       88    -0.1729      -0.4852       0.6288
   1   rs6598957        671    2        ADD       87    -0.4458       -1.299       0.1976
   1   rs7364725        672    2        ADD       88    -0.4608       -1.433       0.1556
   1  rs11578260        673    0        ADD       77         NA           NA           NA
   1   rs3816539        674    1        ADD       89     -0.449       -1.112       0.2691
   1   rs7530096        675    1        ADD       87    -0.4733       -1.156        0.251
   1   rs4970466        676    1        ADD       87    -0.4441       -1.109       0.2707
   1   rs2278979        677    2        ADD       89     0.2909       0.7126        0.478
   1    rs566421        678    2        ADD       89    -0.1203      -0.3577       0.7214
   1   rs7521411        679    1        ADD       87     -2.621       -3.119     0.002476
   1  rs12726287        680    1        ADD       88     -1.111      -0.9725       0.3335
   1   rs4970482        681    0        ADD       89         NA           NA           NA
   1  rs12746395        682    1        ADD       87    -0.8821       -1.085       0.2812
   1   rs2294876        683    1        ADD       89     -1.612       -1.015       0.3129
   1  rs11581460        684    0        ADD       87         NA           NA           NA
   1   rs1187948        685    0        ADD       77         NA           NA           NA
   1   rs3010107        686    1        ADD       89     0.9067        1.163       0.2478
   1    rs693801        687    0        ADD       89         NA           NA           NA
   1  rs12035806        688    0        ADD       88         NA           NA           NA
   1  rs12125221        689    2        ADD       77     -0.152      -0.4638       0.6441
   1   rs1570599        690    1        ADD       89     -1.264      -0.5636       0.5745
   1  rs12062821        691    0        ADD       88         NA           NA           NA
   1  rs11247626        692    2        ADD       89     0.0792       0.2175       0.8283
   1   rs4460661        693    1        ADD       89     0.6836         1.31       0.1935
   1  rs12563530        694    1        ADD       87    0.01115     0.008432       0.9933
   1  rs11587965        695    0        ADD       89         NA           NA           NA
   1   rs3813800        696    1        ADD       89   -0.01983     -0.03875       0.9692
   1   rs2504786        697    2        ADD       89    -0.2174       -0.661       0.5104
   1   rs2236034        698    1        ADD       89    -0.1491      -0.4427       0.6591
   1   rs2474302        699    0        ADD       89         NA           NA           NA
   1   rs7553442        700    0        ADD       88         NA           NA           NA
   1   rs2076457        701    1        ADD       89     0.2478        0.619       0.5375
   1   rs2231876        702    1        ADD       89      1.137        1.306       0.1951
   1   rs6691864        703    1        ADD       89    -0.3026      -0.8405       0.4029
   1   rs2808430        704    0        ADD       89         NA           NA           NA
   1   rs2788690        705    1        ADD       88    -0.9462       -2.264      0.02608
   1  rs11805234        706    0        ADD       89         NA           NA           NA
   1   rs1767523        707    1        ADD       89     0.5876        1.185       0.2392
   1   rs7556193        708    0        ADD       88         NA           NA           NA
   1   rs2235190        709    1        ADD       89    0.04522      0.04398        0.965
   1  rs11805727        710    0        ADD       87         NA           NA           NA
   1  rs12563085        711    1        ADD       88    -0.9261       -2.214      0.02945
   1   rs6598907        712    1        ADD       89    -0.9313       -2.246      0.02723
   1  rs11806659        713    0        ADD       87         NA           NA           NA
   1   rs1467464        714    1        ADD       89     -0.445        -1.45       0.1505
   1   rs4908370        715    1        ADD       89    -0.3038       -0.695       0.4889
   1   rs3813805        716    1        ADD       89     0.2163       0.5649       0.5736
   1   rs7529792        717    2        ADD       89    -0.1209      -0.3418       0.7333
   1   rs7414073        718    1        ADD       89    -0.4683      -0.2085       0.8353
   1    rs546355        719    2        ADD       89    -0.1209      -0.3418       0.7333
   1    rs538806        720    0        ADD       87         NA           NA           NA
   1   rs2486674        721    1        ADD       89     0.3059       0.7512       0.4545
   1   rs1769711        722    1        ADD       89    -0.1922       -0.622       0.5356
   1   rs2938867        723    1        ADD       89    -0.4167      -0.8495        0.398
   1    rs490633        724    1        ADD       77    -0.4441      -0.8366       0.4055
   1      rs9508        725    1        ADD       89    -0.4167      -0.8495        0.398
   1   rs2274848        726    1        ADD       89    -0.9391       -1.206       0.2312
   1   rs6688956        727    0        ADD       89         NA           NA           NA
   1   rs7518232        728    1        ADD       89     -1.109       -1.832      0.07032
   1   rs7516691        729    0        ADD       89         NA           NA           NA
   1   rs4654325        730    1        ADD       89     -0.918       -1.545        0.126
   1  rs12118889        731    0        ADD       89         NA           NA           NA
   1   rs2995158        732    1        ADD       89     -1.938       -1.223       0.2245
   1  rs12133906        733    0        ADD       88         NA           NA           NA
   1  rs12403009        734    2        ADD       89    -0.8398       -2.261      0.02622
   1   rs6701051        735    0        ADD       87         NA           NA           NA
   1    rs533123        736    0        ADD       89         NA           NA           NA
   1    rs529520        737    1        ADD       89    -0.7851       -1.656       0.1013
   1    rs457618        738    1        ADD       87    0.01563      0.02148       0.9829
   1   rs2985319        739    1        ADD       89    0.03094      0.08102       0.9356
   1   rs2486198        740    2        ADD       89     -0.178      -0.5272       0.5994
   1   rs2788890        741    2        ADD       89     -0.178      -0.5272       0.5994
   1   rs2788888        742    2        ADD       89     -0.178      -0.5272       0.5994
   1   rs2254241        743    2        ADD       89     -0.178      -0.5272       0.5994
   1    rs500421        744    0        ADD       89         NA           NA           NA
   1   rs1565716        745    0        ADD       89         NA           NA           NA
   1    rs997550        746    2        ADD       89    -0.3138      -0.9551       0.3422
   1   rs2073173        747    2        ADD       89    -0.2783       -0.766       0.4457
   1   rs2179795        748    2        ADD       89     0.2621       0.7898       0.4318
   1   rs4654331        749    1        ADD       89    -0.3832      -0.7985       0.4268
   1   rs2103751        750    2        ADD       89     0.5249        1.526       0.1305
   1    rs912772        751    2        ADD       89     -0.032     -0.09083       0.9278
   1   rs1000494        752    2        ADD       89    -0.4364        -1.15       0.2534
   1  rs11811130        753    1        ADD       89     -1.205       -1.181       0.2409
   1   rs7552525        754    0        ADD       89         NA           NA           NA
   1   rs9662524        755    1        ADD       77     0.5235        1.528       0.1308
   1    rs271320        756    2        ADD       89    -0.7563       -2.216      0.02929
   1    rs271381        757    1        ADD       89   -0.02082     -0.05454       0.9566
   1    rs387232        758    2        ADD       89    -0.1884      -0.5461       0.5864
   1    rs894220        759    1        ADD       89    0.09038       0.2366       0.8135
   1   rs1348198        760    1        ADD       89     0.9091        2.906     0.004642
   1  rs12067980        761    1        ADD       88    -0.6288       -1.231       0.2217
   1    rs895789        762    1        ADD       89     0.5642         1.51       0.1348
   1    rs749663        763    1        ADD       89     0.5263        1.007       0.3169
   1   rs7549360        764    0        ADD       89         NA           NA           NA
   1   rs4949230        765    1        ADD       89     0.1011       0.2602       0.7953
   1   rs1354366        766    1        ADD       89    -0.4966        -1.02       0.3105
   1   rs1985013        767    1        ADD       89    -0.3155      -0.7703       0.4432
   1    rs409914        768    1        ADD       89    0.07311       0.1708       0.8647
   1  rs10753300        769    1        ADD       89     0.3316       0.9737       0.3329
   1    rs267664        770    2        ADD       89    -0.1664      -0.4537       0.6512
   1    rs910696        771    2        ADD       89     0.4592        1.386       0.1693
   1   rs7541381        772    1        ADD       89    -0.9986       -1.602       0.1128
   1  rs10493043        773    1        ADD       89     0.4544        1.028       0.3067
   1   rs7526431        774    1        ADD       89     0.8085       0.7891       0.4322
   1   rs2179163        775    1        ADD       89      0.306       0.8042       0.4235
   1  rs11582464        776    1        ADD       89    -0.8943       -2.058      0.04262
   1   rs9988554        777    1        ADD       89     -1.337       -1.541        0.127
   1    rs743664        778    1        ADD       88    -0.2995      -0.4298       0.6684
   1    rs589106        779    1        ADD       89   -0.02159     -0.05261       0.9582
   1    rs873268        780    1        ADD       89   -0.07215      -0.1654        0.869
   1  rs10489163        781    2        ADD       89    0.05154       0.1476        0.883
   1   rs1601302        782    1        ADD       89    -0.6426       -1.882       0.0632
   1    rs262598        783    0        ADD       88         NA           NA           NA
   1    rs366145        784    1        ADD       89   -0.08023      -0.2413       0.8099
   1    rs900963        785    1        ADD       89    -0.7116       -1.825      0.07141
   1    rs924266        786    1        ADD       89    0.01381      0.04078       0.9676
   1    rs530973        787    1        ADD       89    -0.2887      -0.8928       0.3744
   1   rs1188414        788    1        ADD       89    -0.5338       -1.271       0.2071
   1    rs645520        789    1        ADD       89     0.2065       0.4419       0.6597
   1    rs724512        790    1        ADD       89    0.00176       0.0039       0.9969
   1   rs1149023        791    1        ADD       89    -0.4849       -1.297       0.1981
   1   rs4949290        792    1        ADD       89      1.271        2.913     0.004554
   1   rs1188347        793    1        ADD       89     0.1068       0.2886       0.7736
   1  rs11802256        794    1        ADD       89    -0.5206       -1.494       0.1389
   1  rs12038524        795    2        ADD       89    -0.6935       -1.982      0.05067
   1   rs2491142        796    1        ADD       89    -0.4121      -0.8451       0.4004
   1   rs1891419        797    1        ADD       89       -1.4       -2.526      0.01336
   1  rs10914230        798    0        ADD       89         NA           NA           NA
   1   rs7514514        799    1        ADD       89    0.01121      0.02352       0.9813
   1   rs3737751        800    1        ADD       89     0.7729       0.7541       0.4528
   1   rs1999811        801    1        ADD       89    -0.2972      -0.6518       0.5162
   1   rs6425695        802    1        ADD       89     0.4964        1.297        0.198
   1   rs6694709        803    0        ADD       88         NA           NA           NA
   1   rs6660628        804    2        ADD       89    -0.3485       -1.065       0.2899
   1   rs6689944        805    0        ADD       89         NA           NA           NA
   1   rs2066163        806    1        ADD       89     0.1731       0.5398       0.5907
   1   rs4949369        807    0        ADD       89         NA           NA           NA
   1   rs7528066        808    1        ADD       89    -0.1299      -0.3293       0.7427
   1   rs7543348        809    1        ADD       89    -0.3149      -0.7976       0.4273
   1   rs3766293        810    1        ADD       89     0.5789        1.334       0.1856
   1   rs1566960        811    1        ADD       89    -0.4539       -1.195       0.2354
   1  rs10798867        812    1        ADD       89     0.2128       0.5742       0.5673
   1   rs4949213        813    1        ADD       89     0.5966        1.906      0.05991
   1   rs2271928        814    2        ADD       89   -0.04762      -0.1406       0.8885
   1   rs2297674        815    1        ADD       89     0.2335       0.6648        0.508
   1   rs3862892        816    1        ADD       89     0.2081       0.4415       0.6599
   1  rs12037400        817    1        ADD       87      1.007        1.399       0.1654
   1    rs630789        818    1        ADD       87     0.5862        1.522       0.1317
   1    rs751137        819    1        ADD       89     0.6106        1.642       0.1041
   1  rs12565681        820    1        ADD       89      0.367        1.018       0.3113
   1    rs593133        821    1        ADD       89    -0.2058      -0.6108       0.5429
   1  rs10493050        822    0        ADD       87         NA           NA           NA
   1  rs11589748        823    0        ADD       89         NA           NA           NA
   1   rs7541800        824    1        ADD       89    -0.4029      -0.4271       0.6704
   1  rs12076706        825    0        ADD       89         NA           NA           NA
   1   rs3738002        826    1        ADD       89    -0.6845       -1.591       0.1152
   1   rs6672317        827    1        ADD       89     -3.336       -1.504       0.1361
   1   rs3818075        828    1        ADD       89     -2.451       -1.555       0.1235
   1  rs12565348        829    1        ADD       88     -1.246      -0.7788       0.4383
   1   rs3753609        830    1        ADD       89    -0.6598       -1.512        0.134
   1  rs10914539        831    1        ADD       87      1.017       0.6315       0.5294
   1  rs11809371        832    0        ADD       88         NA           NA           NA
   1   rs7532909        833    0        ADD       89         NA           NA           NA
   1  rs12138506        834    0        ADD       88         NA           NA           NA
   1  rs10798905        835    1        ADD       89     -1.147       -1.479       0.1429
   1  rs12122601        836    1        ADD       88    0.06776      0.04219       0.9664
   1  rs12133164        837    1        ADD       89     -0.987       -1.538       0.1276
   1   rs6678903        838    1        ADD       89      0.624         1.43       0.1562
   1  rs10914580        839    1        ADD       88    -0.6694       -1.202       0.2327
   1    rs704877        840    1        ADD       89   -0.08992      -0.2206       0.8259
   1    rs786194        841    0        ADD       89         NA           NA           NA
   1    rs674636        842    1        ADD       89    -0.8997       -1.579       0.1179
   1    rs360042        843    1        ADD       89     -0.641       -1.177       0.2424
   1    rs184848        844    1        ADD       89    -0.2921      -0.7116       0.4786
   1    rs360515        845    0        ADD       89         NA           NA           NA
   1   rs1765223        846    1        ADD       89    -0.9059       -2.283      0.02484
   1  rs10914624        847    1        ADD       89    -0.8833       -2.305      0.02355
   1   rs6673337        848    1        ADD       89     0.7045       0.8546       0.3951
   1  rs11811702        849    1        ADD       88    -0.9592       -2.656     0.009431
   1    rs512005        850    1        ADD       89    -0.7812       -2.098      0.03884
   1    rs194644        851    1        ADD       89    -0.8747        -2.63      0.01011
   1    rs194663        852    1        ADD       89    -0.8732       -2.629      0.01012
   1   rs7548117        853    1        ADD       88    -0.1741      -0.4752       0.6359
   1  rs10399832        854    1        ADD       88      2.131        1.892      0.06184
   1  rs10914650        855    1        ADD       89    -0.2414      -0.6517       0.5163
   1  rs11811844        856    0        ADD       89         NA           NA           NA
   1  rs12058060        857    0        ADD       87         NA           NA           NA
   1    rs676628        858    1        ADD       89    0.03009      0.08106       0.9356
   1    rs676069        859    1        ADD       89    0.05216      0.02322       0.9815
   1   rs3851890        860    1        ADD       89    0.02575      0.07152       0.9431
   1  rs12045968        861    1        ADD       89     0.2225       0.5821        0.562
   1   rs4653346        862    0        ADD       89         NA           NA           NA
   1   rs7536414        863    1        ADD       89      0.485        1.276       0.2053
   1   rs4653002        864    2        ADD       89       0.36        0.927       0.3565
   1   rs4361958        865    1        ADD       89    0.07008       0.2158       0.8297
   1   rs4652856        866    1        ADD       88    -0.3089      -0.7803       0.4373
   1   rs4652870        867    1        ADD       89    -0.2248      -0.5725       0.5684
   1   rs4652880        868    1        ADD       89    -0.2248      -0.5725       0.5684
   1   rs1570686        869    1        ADD       89     0.3032       0.6924       0.4905
   1  rs10798953        870    1        ADD       88    -0.3536      -0.8341       0.4066
   1   rs9662260        871    1        ADD       89    -0.2818      -0.6722       0.5032
   1    rs923881        872    1        ADD       89      0.686        1.769      0.08046
   1   rs2781790        873    1        ADD       88    -0.8914       -3.072     0.002847
   1  rs12025986        874    1        ADD       89      1.193        2.892      0.00483
   1  rs12141458        875    0        ADD       89         NA           NA           NA
   1  rs10914762        876    0        ADD       89         NA           NA           NA
   1   rs6692636        877    0        ADD       89         NA           NA           NA
   1    rs544991        878    1        ADD       89    -0.2123      -0.6205       0.5365
   1    rs501699        879    1        ADD       89    -0.1631      -0.4498       0.6539
   1    rs502585        880    1        ADD       82    -0.3257      -0.9215       0.3596
   1   rs1886637        881    1        ADD       89      0.324       0.8988       0.3712
   1   rs2358511        882    1        ADD       89    -0.1093      -0.1158       0.9081
   1   rs2180745        883    2        ADD       76    -0.1002      -0.3117       0.7561
   1  rs10799000        884    1        ADD       89    -0.2026      -0.4798       0.6326
   1  rs10799007        885    1        ADD       89     -0.327      -0.8849       0.3786
   1  rs10489915        886    1        ADD       88   -0.09313      -0.1578        0.875
   1    rs575759        887    1        ADD       89    -0.1978      -0.5819       0.5621
   1   rs9286948        888    1        ADD       89     0.1101       0.2286       0.8197
   1   rs3098283        889    0        ADD       87         NA           NA           NA
   1   rs1865892        890    1        ADD       89     0.1326       0.2379       0.8125
   1   rs1564720        891    2        ADD       89     0.2133       0.5977       0.5516
   1   rs1611903        892    2        ADD       89     0.2792       0.7877        0.433
   1  rs10493055        893    0        ADD       89         NA           NA           NA
   1  rs12406216        894    1        ADD       87    -0.1392      -0.4221        0.674
   1   rs1771360        895    1        ADD       89    -0.4703       -1.047       0.2982
   1  rs12039745        896    1        ADD       89    -0.5445       -1.352         0.18
   1   rs6425886        897    1        ADD       89    -0.3993      -0.9195       0.3604
   1   rs7523842        898    1        ADD       88     0.1189       0.2834       0.7776
   1   rs1342160        899    1        ADD       89   -0.08481      -0.2245       0.8229
   1    rs705195        900    1        ADD       89    -0.0279     -0.06638       0.9472
   1    rs909479        901    2        ADD       89    0.03475      0.09907       0.9213
   1   rs4653036        902    1        ADD       88    -0.4631        -1.31       0.1938
   1    rs798074        903    1        ADD       81    -0.1856       -0.459       0.6475
   1   rs2359106        904    1        ADD       88    0.07205       0.1724       0.8635
   1   rs6693272        905    1        ADD       89    -0.7881      -0.6019       0.5488
   1   rs7539462        906    1        ADD       89    -0.7881      -0.6019       0.5488
   1   rs7542660        907    1        ADD       89      0.851        2.359      0.02056
   1  rs12090691        908    1        ADD       89     0.3064       0.9594         0.34
   1   rs2359631        909    1        ADD       89   -0.04055      -0.1237       0.9019
   1    rs912537        910    1        ADD       89     0.1394       0.3689       0.7131
   1   rs1336625        911    1        ADD       89   -0.09928        -0.26       0.7955
   1   rs4653107        912    0        ADD       89         NA           NA           NA
   1   rs7555884        913    1        ADD       89   -0.07192      -0.2136       0.8313
   1  rs10437318        914    0        ADD       88         NA           NA           NA
   1   rs4269739        915    1        ADD       89     0.0491       0.1321       0.8952
   1   rs9659117        916    0        ADD       89         NA           NA           NA
   1   rs7514265        917    0        ADD       89         NA           NA           NA
   1  rs11263952        918    1        ADD       89    0.02049      0.05768       0.9541
   1   rs6684289        919    0        ADD       89         NA           NA           NA
   1  rs10493066        920    2        ADD       82    -0.5727       -1.557       0.1234
   1  rs12081304        921    2        ADD       88    -0.4041       -1.097       0.2758
   1    rs673604        922    2        ADD       87    -0.3202      -0.8863       0.3779
   1  rs12127358        923    0        ADD       88         NA           NA           NA
   1    rs522821        924    1        ADD       87     0.2133       0.5281       0.5988
   1   rs6698943        925    2        ADD       88    -0.4112       -1.173       0.2441
   1   rs4653130        926    2        ADD       89      0.162       0.4091       0.6834
   1  rs12089579        927    2        ADD       89    -0.3805       -1.086       0.2806
   1   rs7515563        928    0        ADD       87         NA           NA           NA
   1   rs4503317        929    0        ADD       87         NA           NA           NA
   1  rs10493069        930    1        ADD       89    -0.4253      -0.8713        0.386
   1   rs7545232        931    2        ADD       87   -0.04491      -0.1212       0.9038
   1   rs1635718        932    2        ADD       89   -0.05113      -0.1391       0.8897
   1   rs6703605        933    2        ADD       89   -0.05113      -0.1391       0.8897
   1    rs655590        934    1        ADD       89     0.2856       0.7191        0.474
   1   rs2095247        935    1        ADD       89     0.7048       0.7488        0.456
   1   rs6701284        936    0        ADD       87         NA           NA           NA
   1    rs516992        937    0        ADD       87         NA           NA           NA
   1   rs7554790        938    2        ADD       89     0.1808        0.488       0.6268
   1    rs727006        939    1        ADD       88      0.885         1.21       0.2294
   1    rs653417        940    2        ADD       89    0.03283      0.09516       0.9244
   1   rs2057606        941    0        ADD       87         NA           NA           NA
   1  rs10796875        942    0        ADD       87         NA           NA           NA
   1    rs630364        943    2        ADD       89    0.09946       0.2874       0.7745
   1    rs274728        944    0        ADD       89         NA           NA           NA
   1   rs3767703        945    1        ADD       89    -0.4362       -1.143        0.256
   1   rs7553155        946    0        ADD       89         NA           NA           NA
   1   rs7542594        947    1        ADD       89    -0.8356       -2.243      0.02746
   1    rs272832        948    0        ADD       88         NA           NA           NA
   1    rs185659        949    0        ADD       87         NA           NA           NA
   1   rs1166469        950    0        ADD       89         NA           NA           NA
   1  rs10908291        951    1        ADD       89     -1.403      -0.8823       0.3801
   1   rs4652904        952    1        ADD       89    -0.3486      -0.2658        0.791
   1   rs1566589        953    1        ADD       89     -1.403      -0.8823       0.3801
   1   rs3738836        954    1        ADD       89   -0.01835     -0.04936       0.9607
   1   rs6702784        955    0        ADD       89         NA           NA           NA
   1  rs12023818        956    1        ADD       89     0.6298         1.08       0.2833
   1   rs3917965        957    0        ADD       89         NA           NA           NA
   1   rs4462104        958    1        ADD       87     0.1587       0.2478       0.8049
   1   rs4268324        959    1        ADD       89     0.6036        1.555       0.1236
   1   rs4653197        960    1        ADD       89     -1.588        -1.71       0.0909
   1    rs997322        961    1        ADD       89    -0.1232       -0.323       0.7475
   1    rs743015        962    1        ADD       89      1.183        2.317      0.02284
   1   rs6699982        963    1        ADD       89    0.01946       0.0562       0.9553
   1    rs535175        964    1        ADD       89    -0.1022      -0.2754       0.7836
   1   rs1002656        965    1        ADD       89   -0.05527      -0.1751       0.8614
   1   rs3012030        966    0        ADD       87         NA           NA           NA
   1    rs553882        967    1        ADD       89    -0.7808      -0.8467       0.3995
   1   rs3767051        968    1        ADD       89      1.794       0.8014       0.4251
   1   rs3856134        969    1        ADD       89    -0.6191       -1.079       0.2838
   1  rs10796894        970    1        ADD       89      1.505       0.9468       0.3463
   1   rs1160752        971    1        ADD       89    -0.1758      -0.3954       0.6935
   1  rs10489412        972    1        ADD       89     0.6817       0.5204       0.6041
   1  rs10489413        973    1        ADD       78    -0.3179      -0.9135       0.3639
   1   rs2655599        974    1        ADD       89   -0.09507      -0.1462       0.8841
   1   rs3856135        975    1        ADD       89    -0.3635      -0.5252       0.6008
   1    rs215780        976    1        ADD       89     0.3957       0.4195       0.6759
   1   rs1846944        977    1        ADD       89   -0.09285      -0.1238       0.9017
   1    rs218390        978    1        ADD       89     -1.307       -1.153       0.2522
   1    rs150570        979    0        ADD       89         NA           NA           NA
   1   rs1393023        980    0        ADD       89         NA           NA           NA
   1    rs905112        981    1        ADD       89     0.8978        1.737      0.08599
   1    rs905109        982    1        ADD       89     0.8556        1.677      0.09719
   1  rs11264014        983    1        ADD       89     0.8556        1.677      0.09719
   1   rs4140534        984    1        ADD       89     0.1901       0.3994       0.6906
   1   rs9645311        985    1        ADD       89       0.67        1.907      0.05982
   1   rs7548620        986    0        ADD       88         NA           NA           NA
   1   rs2811639        987    1        ADD       89      1.389         2.25      0.02697
   1   rs2294873        988    1        ADD       89     0.5055        1.208       0.2303
   1   rs4652957        989    1        ADD       88    -0.1067      -0.1415       0.8878
   1      rs6619        990    2        ADD       89    -0.1383      -0.4224       0.6738
   1   rs4411102        991    2        ADD       89    -0.3581        -1.06       0.2919
   1   rs4653309        992    1        ADD       89    -0.3183      -0.5552       0.5802
   1  rs11586470        993    0        ADD       87         NA           NA           NA
   1   rs3790623        994    1        ADD       89    0.05184       0.1266       0.8995
   1    rs731174        995    1        ADD       89    -0.3811      -0.2386        0.812
   1  rs11809448        996    0        ADD       89         NA           NA           NA
   1    rs579689        997    0        ADD       89         NA           NA           NA
   1  rs10736424        998    0        ADD       89         NA           NA           NA
   1   rs6600440        999    0        ADD       87         NA           NA           NA
   1   rs7553786       1000    1        ADD       87   -0.05382      -0.1252       0.9006
   1    rs751693       1001    1        ADD       89     0.4804       0.9768       0.3314
   1    rs550693       1002    2        ADD       87   -0.05162      -0.1615        0.872
   1  rs11207485       1003    1        ADD       89   -0.07035      -0.2055       0.8377
   1   rs1462811       1004    1        ADD       89     -1.765        -1.36       0.1775
   1   rs6659413       1005    1        ADD       89     0.8481        2.143      0.03494
   1   rs1807832       1006    1        ADD       88     0.3726        1.097       0.2758
   1  rs12732447       1007    2        ADD       89   -0.09698       -0.258        0.797
   1   rs2773165       1008    1        ADD       89    -0.2438      -0.5809       0.5628
   1   rs1778041       1009    2        ADD       89    0.09423       0.2574       0.7975
   1  rs12061862       1010    1        ADD       88     0.4991        1.121       0.2652
   1  rs10890222       1011    1        ADD       89    -0.1628      -0.4491       0.6545
   1   rs2494441       1012    1        ADD       89     0.1864        0.503       0.6163
   1   rs1932364       1013    1        ADD       89    -0.1667      -0.4326       0.6664
   1  rs11210938       1014    0        ADD       89         NA           NA           NA
   1   rs4568792       1015    1        ADD       89     -1.841       -2.289      0.02448
   1   rs2985755       1016    1        ADD       89     0.3324       0.9064       0.3672
   1    rs912781       1017    1        ADD       89     0.5145        1.357       0.1781
   1   rs4147131       1018    0        ADD       89         NA           NA           NA
   1  rs12119819       1019    0        ADD       89         NA           NA           NA
   1    rs679737       1020    1        ADD       89    -0.7769       -1.066       0.2892
   1   rs4970627       1021    2        ADD       89    -0.7765       -2.084      0.04005
   1   rs7538272       1022    1        ADD       88    -0.3054      -0.6312       0.5296
   1   rs1320454       1023    0        ADD       89         NA           NA           NA
   1    rs942840       1024    1        ADD       89     0.6383        1.769      0.08032
   1   rs9659976       1025    1        ADD       89     0.4105        1.297       0.1979
   1   rs6696013       1026    1        ADD       89      2.176        1.686      0.09547
   1   rs4660993       1027    2        ADD       89     0.2119       0.6398        0.524
   1   rs2377582       1028    1        ADD       89    -0.1437       -0.427       0.6704
   1    rs260964       1029    0        ADD       89         NA           NA           NA
   1  rs11205665       1030    1        ADD       89   -0.03374     -0.05839       0.9536
   1   rs2152072       1031    1        ADD       88     0.1244       0.2675       0.7898
   1   rs3931300       1032    1        ADD       89    -0.1488      -0.3935       0.6949
   1    rs905381       1033    1        ADD       89     0.1109       0.2405       0.8105
   1   rs2484756       1034    1        ADD       89    -0.4228       -0.815       0.4173
   1   rs3116387       1035    1        ADD       89    -0.2882      -0.8041       0.4235
   1   rs3120282       1036    1        ADD       89     0.3801       0.4847       0.6291
   1   rs2256614       1037    1        ADD       89    -0.1404      -0.4132       0.6805
   1   rs6673570       1038    0        ADD       89         NA           NA           NA
   1    rs616630       1039    1        ADD       89    -0.4145        -0.85       0.3977
   1    rs783817       1040    0        ADD       89         NA           NA           NA
   1    rs687848       1041    1        ADD       89    -0.3527      -0.9922       0.3238
   1   rs2275767       1042    1        ADD       89    -0.6487       -1.912      0.05918
   1    rs783816       1043    1        ADD       89      -3.65        -1.65       0.1025
   1  rs12024327       1044    1        ADD       89    -0.4088       -1.148       0.2541
   1   rs2243761       1045    2        ADD       89    -0.4923       -1.439       0.1537
   1   rs4660311       1046    1        ADD       89    -0.6806       -2.015      0.04698
   1    rs784621       1047    1        ADD       89   -0.06503      -0.1568       0.8757
   1    rs752667       1048    0        ADD       89         NA           NA           NA
   1    rs785116       1049    0        ADD       89         NA           NA           NA
   1    rs537515       1050    1        ADD       88      -0.51       -1.297       0.1981
   1    rs510601       1051    2        ADD       89      -0.14      -0.4138         0.68
   1   rs2300744       1052    1        ADD       89     -1.167       -2.344      0.02134
   1   rs7366150       1053    1        ADD       89     0.0486       0.1429       0.8867
   1    rs230275       1054    1        ADD       89     0.0636      0.09714       0.9228
   1  rs12028138       1055    1        ADD       89    0.09918       0.2568       0.7979
   1    rs761164       1056    1        ADD       88       0.18        0.499       0.6191
   1   rs6664244       1057    2        ADD       89   -0.04484      -0.1325       0.8949
   1   rs7529794       1058    1        ADD       89    -0.6842      -0.6671       0.5065
   1   rs3103778       1059    2        ADD       89     0.5019        1.527       0.1304
   1  rs11207310       1060    1        ADD       89    -0.7595       -2.232      0.02818
   1   rs3122413       1061    1        ADD       89    -0.6912       -2.198      0.03061
   1   rs4660390       1062    1        ADD       89     0.6329        1.759      0.08205
   1   rs6702015       1063    0        ADD       89         NA           NA           NA
   1  rs11811168       1064    0        ADD       88         NA           NA           NA
   1   rs4600036       1065    1        ADD       89     0.5611        1.065       0.2897
   1  rs11807212       1066    0        ADD       88         NA           NA           NA
   1   rs7531036       1067    1        ADD       89     0.5611        1.065       0.2897
   1    rs720793       1068    1        ADD       89    0.05323       0.1394       0.8895
   1   rs3766414       1069    1        ADD       89    -0.7847      -0.4918       0.6241
   1    rs405848       1070    2        ADD       89     0.2104       0.6008       0.5496
   1    rs453604       1071    1        ADD       89      0.566       0.5514       0.5828
   1  rs11207975       1072    1        ADD       89     -0.197      -0.3743       0.7091
   1  rs12563047       1073    1        ADD       89   -0.07798      -0.1706       0.8649
   1    rs209617       1074    1        ADD       89    -0.1239      -0.3208       0.7491
   1   rs2982500       1075    2        ADD       89     0.1593       0.3937       0.6948
   1  rs11208315       1076    2        ADD       89    0.08011       0.2562       0.7984
   1    rs945746       1077    2        ADD       89     0.1527       0.4935       0.6229
   1  rs10489166       1078    1        ADD       89    -0.3878      -0.7337       0.4651
   1   rs6600349       1079    1        ADD       89     -1.454       -1.788       0.0772
   1   rs2744805       1080    2        ADD       89     -0.304      -0.9472       0.3462
   1    rs665501       1081    1        ADD       89     0.1239       0.3582       0.7211
   1  rs11803654       1082    1        ADD       88    -0.8381       -1.692       0.0942
   1   rs4660448       1083    1        ADD       89     0.1239       0.3582       0.7211
   1  rs12124153       1084    0        ADD       88         NA           NA           NA
   1    rs823673       1085    1        ADD       89    -0.9644       -1.545       0.1259
   1    rs727145       1086    1        ADD       89     0.3443       0.7447       0.4585
   1   rs2094468       1087    0        ADD       89         NA           NA           NA
   1   rs1359893       1088    1        ADD       89    -0.2852      -0.7246       0.4706
   1   rs4660484       1089    0        ADD       87         NA           NA           NA
   1   rs2361653       1090    1        ADD       88    -0.3103      -0.9698       0.3349
   1  rs12066993       1091    1        ADD       89    -0.6727       -1.501       0.1371
   1  rs12410096       1092    1        ADD       89     0.1765       0.3113       0.7563
   1   rs3738369       1093    1        ADD       89    -0.5369        -1.42       0.1592
   1   rs2300658       1094    1        ADD       89    -0.4762       -1.218       0.2264
   1  rs12094671       1095    0        ADD       89         NA           NA           NA
   1   rs2749419       1096    1        ADD       87    -0.2003      -0.3139       0.7544
   1    rs710248       1097    1        ADD       89    -0.1846       -0.292        0.771
   1    rs213758       1098    1        ADD       89    0.02891      0.06473       0.9485
   1   rs2300646       1099    1        ADD       89     0.2024       0.3506       0.7268
   1  rs11584802       1100    1        ADD       88     0.2135       0.3674       0.7142
   1  rs12562300       1101    1        ADD       89    -0.7985       -1.341       0.1833
   1  rs10493093       1102    1        ADD       88    0.03311      0.07348       0.9416
   1  rs12136824       1103    1        ADD       89     0.2024       0.3506       0.7268
   1  rs12024413       1104    1        ADD       88    -0.2931      -0.7634       0.4473
   1   rs4660519       1105    1        ADD       89    -0.3769      -0.8333       0.4069
   1   rs4660531       1106    1        ADD       87   -0.05874      -0.1406       0.8885
   1   rs2997338       1107    2        ADD       89     -0.153      -0.4698       0.6397
   1  rs11210142       1108    1        ADD       89     0.4819        1.411       0.1619
   1  rs12069358       1109    1        ADD       89     0.4845        1.358       0.1781
   1  rs11809423       1110    1        ADD       87     -5.297       -2.423      0.01752
   1  rs12092344       1111    0        ADD       89         NA           NA           NA
   1   rs2492071       1112    0        ADD       89         NA           NA           NA
   1   rs6600381       1113    1        ADD       89     -1.013      -0.8907       0.3756
   1   rs2148635       1114    2        ADD       89       0.17       0.4992       0.6189
   1   rs7541822       1115    0        ADD       89         NA           NA           NA
   1    rs943372       1116    2        ADD       89    -0.4177       -1.146        0.255
   1    rs710246       1117    0        ADD       89         NA           NA           NA
   1   rs6600387       1118    1        ADD       89     0.8031        2.139      0.03528
   1   rs4660564       1119    1        ADD       89   -0.09494      -0.2677       0.7896
   1   rs4660575       1120    1        ADD       89    -0.5845       -1.533       0.1288
   1    rs349437       1121    0        ADD       89         NA           NA           NA
   1    rs606850       1122    2        ADD       89    -0.9721       -2.613      0.01056
   1    rs525382       1123    1        ADD       89     0.4972        1.275       0.2056
   1   rs1408945       1124    1        ADD       88    -0.2841      -0.6829       0.4965
   1   rs1325504       1125    1        ADD       89     -1.626       -2.009      0.04763
   1    rs687534       1126    0        ADD       89         NA           NA           NA
   1   rs4660596       1127    1        ADD       89    -0.4934       -1.423       0.1583
   1  rs10159237       1128    0        ADD       89         NA           NA           NA
   1   rs1512698       1129    1        ADD       89     0.8653        2.658     0.009351
   1   rs6694772       1130    1        ADD       89     0.6702        2.034      0.04498
   1   rs4660610       1131    1        ADD       89     0.6076        1.818      0.07246
   1    rs344186       1132    1        ADD       89     0.1671       0.3946       0.6941
   1    rs343377       1133    1        ADD       89     0.1671       0.3946       0.6941
   1    rs510157       1134    1        ADD       89     0.1671       0.3946       0.6941
   1   rs6690074       1135    0        ADD       88         NA           NA           NA
   1   rs2455079       1136    1        ADD       89     0.1671       0.3946       0.6941
   1    rs913426       1137    2        ADD       89    -0.3275       -1.048       0.2976
   1  rs11587576       1138    0        ADD       87         NA           NA           NA
   1  rs10493111       1139    0        ADD       89         NA           NA           NA
   1   rs1034268       1140    1        ADD       89     0.1132       0.3241       0.7467
   1   rs4660227       1141    2        ADD       89     0.1201       0.3523       0.7255
   1   rs4660229       1142    1        ADD       89   0.009878        0.022       0.9825
   1   rs2762699       1143    1        ADD       89     0.1201       0.3523       0.7255
   1   rs6661070       1144    1        ADD       89   -0.05749      -0.1579       0.8749
   1   rs2093858       1145    0        ADD       88         NA           NA           NA
   1  rs12121067       1146    1        ADD       89    -0.0538      -0.1474       0.8832
   1  rs11210698       1147    1        ADD       89   -0.01432     -0.03521        0.972
   1   rs7556578       1148    1        ADD       88    -0.1276      -0.3771        0.707
   1   rs3738503       1149    1        ADD       89     -1.045       -1.114       0.2683
   1   rs2760081       1150    1        ADD       89    -0.1959      -0.5483       0.5849
   1  rs11803391       1151    0        ADD       89         NA           NA           NA
   1  rs10789428       1152    0        ADD       89         NA           NA           NA
   1  rs12141538       1153    1        ADD       88     0.2741       0.7337       0.4651
   1   rs2792600       1154    1        ADD       89     0.2494       0.6106       0.5431
   1   rs2153303       1155    0        ADD       89         NA           NA           NA
   1   rs3738516       1156    1        ADD       84     0.7315        1.922      0.05808
   1   rs1754154       1157    0        ADD       89         NA           NA           NA
   1   rs1325234       1158    1        ADD       89     0.2129       0.5668       0.5723
   1    rs545220       1159    1        ADD       89    -0.1141      -0.3098       0.7575
   1   rs1691309       1160    0        ADD       89         NA           NA           NA
   1    rs663824       1161    2        ADD       89    0.03886        0.104       0.9174
   1    rs768665       1162    1        ADD       89      1.049       0.4676       0.6413
   1   rs7550285       1163    0        ADD       89         NA           NA           NA
   1   rs3862227       1164    2        ADD       89    -0.8264       -2.599      0.01098
   1   rs4660728       1165    1        ADD       89    -0.6821        -2.16       0.0335
   1   rs1199039       1166    1        ADD       89   0.002052     0.004458       0.9965
   1   rs1760670       1167    1        ADD       89      1.252        2.441      0.01668
   1    rs652941       1168    1        ADD       89      1.075        2.077      0.04077
   1  rs11803612       1169    0        ADD       88         NA           NA           NA
   1   rs2782649       1170    1        ADD       89      1.019        1.927       0.0572
   1  rs10749849       1171    1        ADD       89    -0.7455       -2.209      0.02977
   1   rs2819331       1172    0        ADD       89         NA           NA           NA
   1  rs10890257       1173    1        ADD       89     -1.009       -2.578      0.01163
   1   rs6691160       1174    1        ADD       88     -1.106       -3.052     0.003022
   1  rs11210887       1175    2        ADD       89     0.8286        2.543      0.01276
   1    rs585711       1176    1        ADD       89      1.193        3.313     0.001344
   1    rs660899       1177    1        ADD       89    0.08729       0.2192        0.827
   1   rs9787076       1178    1        ADD       89     0.1064       0.2532       0.8007
   1   rs1013793       1179    1        ADD       89    -0.2686      -0.6289       0.5311
   1   rs3791047       1180    1        ADD       89    -0.2686      -0.6289       0.5311
   1     rs37453       1181    1        ADD       89     0.5677        1.213       0.2284
   1   rs3791092       1182    1        ADD       89     0.4311        1.255       0.2127
   1    rs783302       1183    1        ADD       89     0.2993       0.8592       0.3926
   1   rs4660761       1184    2        ADD       89     0.4934        1.455       0.1493
   1   rs6660227       1185    1        ADD       88      3.064        1.372       0.1738
   1    rs753637       1186    1        ADD       89      0.296       0.7302       0.4672
   1   rs2031500       1187    1        ADD       89    -0.3133      -0.9252       0.3574
   1   rs6656945       1188    0        ADD       89         NA           NA           NA
   1   rs6700522       1189    1        ADD       88    -0.3042      -0.7894        0.432
   1  rs12062029       1190    0        ADD       89         NA           NA           NA
   1   rs2073111       1191    1        ADD       89     0.3317       0.5659       0.5729
   1  rs10489168       1192    1        ADD       88    -0.9402       -0.417       0.6777
   1   rs6699067       1193    1        ADD       89     -0.175      -0.2434       0.8083
   1    rs161723       1194    1        ADD       85    -0.1258      -0.3496       0.7275
   1   rs1291178       1195    1        ADD       89    -0.1286       -0.369        0.713
   1   rs2185501       1196    0        ADD       88         NA           NA           NA
   1   rs2185500       1197    1        ADD       89      0.336       0.8559       0.3944
   1    rs781783       1198    2        ADD       89     0.4808        1.404       0.1639
   1    rs781790       1199    1        ADD       89    -0.6285       -1.768      0.08061
   1    rs175222       1200    1        ADD       89    -0.4759       -1.442        0.153
   1    rs270703       1201    2        ADD       89   -0.06961      -0.1949       0.8459
   1   rs3850852       1202    0        ADD       89         NA           NA           NA
   1   rs3768439       1203    1        ADD       89     0.3941       0.5265       0.5999
   1   rs2224403       1204    1        ADD       89      1.973        1.246       0.2162
   1  rs12568210       1205    1        ADD       89     -1.276       -2.765     0.006942
   1   rs9988580       1206    1        ADD       89    0.03872       0.1212       0.9038
   1  rs11584440       1207    1        ADD       89      0.186       0.4933       0.6231
   1   rs7526786       1208    1        ADD       89    -0.0397      -0.1205       0.9044
   1    rs263975       1209    1        ADD       89    0.01937      0.05938       0.9528
   1  rs12125367       1210    1        ADD       88      0.106       0.2811       0.7793
   1  rs11211059       1211    1        ADD       89    0.09329       0.2499       0.8033
   1   rs6692713       1212    1        ADD       89    0.09329       0.2499       0.8033
   1   rs6662159       1213    1        ADD       89     0.3085       0.8712       0.3861
   1  rs11211074       1214    1        ADD       89     0.3179       0.6615         0.51
   1  rs11211079       1215    0        ADD       89         NA           NA           NA
   1   rs1143726       1216    0        ADD       89         NA           NA           NA
   1   rs2997400       1217    0        ADD       89         NA           NA           NA
   1   rs3009979       1218    1        ADD       89     0.3179       0.6615         0.51
   1   rs2839963       1219    1        ADD       89    -0.3603      -0.3507       0.7267
   1  rs11211091       1220    0        ADD       89         NA           NA           NA
   1  rs12026893       1221    2        ADD       89     0.3128       0.9737       0.3329
   1   rs4660849       1222    1        ADD       89     0.2146       0.6282       0.5315
   1   rs4660851       1223    1        ADD       89     0.4885        1.378       0.1716
   1   rs1826691       1224    1        ADD       89     0.2999       0.8799       0.3814
   1    rs781058       1225    2        ADD       88   -0.09003      -0.2459       0.8063
   1   rs1494813       1226    1        ADD       89     -1.545       -2.295      0.02413
   1   rs2152077       1227    1        ADD       87    -0.7491       -1.343       0.1829
   1    rs622798       1228    1        ADD       89    -0.3166      -0.9291       0.3554
   1   rs2230657       1229    1        ADD       89    -0.1549      -0.4757       0.6355
   1   rs4431884       1230    1        ADD       89   -0.02276     -0.06953       0.9447
   1   rs7544856       1231    0        ADD       89         NA           NA           NA
   1  rs11211173       1232    1        ADD       89    -0.1316      -0.3984       0.6913
   1   rs4390216       1233    1        ADD       89    -0.1786      -0.5428       0.5887
   1  rs12141934       1234    0        ADD       88         NA           NA           NA
   1  rs10789481       1235    1        ADD       89     -0.216       -0.619       0.5376
   1   rs7522601       1236    1        ADD       87    -0.0764      -0.2159       0.8296
   1  rs10890380       1237    1        ADD       89    -0.1917      -0.5584        0.578
   1  rs11211248       1238    1        ADD       89    -0.1917      -0.5584        0.578
   1    rs785472       1239    1        ADD       89    -0.1279      -0.4033       0.6877
   1    rs785495       1240    2        ADD       89    -0.1279      -0.4033       0.6877
   1   rs7512966       1241    1        ADD       89     0.5194        1.596       0.1142
   1   rs2292485       1242    1        ADD       89       1.17        2.445      0.01648
   1  rs13353047       1243    1        ADD       89      1.375       0.8643       0.3898
   1  rs10437093       1244    0        ADD       87         NA           NA           NA
   1   rs4660917       1245    1        ADD       89      1.069        2.613      0.01058
   1  rs13374005       1246    1        ADD       88      1.384       0.8653       0.3893
   1  rs10489769       1247    1        ADD       89      -1.34       -0.842       0.4021
   1     rs12062       1248    1        ADD       88    -0.0447     -0.03399        0.973
   1    rs913168       1249    1        ADD       89    -0.6397       -1.858      0.06655
   1  rs10789489       1250    2        ADD       89    0.05626       0.1652       0.8692
   1    rs942256       1251    2        ADD       89    -0.3532       -1.008       0.3161
   1   rs4660351       1252    1        ADD       89     0.4739        1.241        0.218
   1  rs11803942       1253    0        ADD       89         NA           NA           NA
   1    rs952947       1254    2        ADD       89     -0.218      -0.7257       0.4699
   1   rs2273935       1255    1        ADD       89     0.8961       0.7868       0.4335
   1   rs1258021       1256    0        ADD       88         NA           NA           NA
   1   rs6703563       1257    1        ADD       89      1.681        1.814      0.07315
   1   rs1258053       1258    1        ADD       89    -0.1039      -0.2554       0.7991
   1    rs685862       1259    1        ADD       87    -0.2667       -0.728       0.4686
   1   rs7412469       1260    1        ADD       89    0.07476       0.2069       0.8366
   1   rs1440486       1261    1        ADD       89    0.07476       0.2069       0.8366
   1   rs7354894       1262    1        ADD       89     0.1701       0.3916       0.6963
   1   rs4646487       1263    1        ADD       89     0.9181        2.071      0.04129
   1   rs6693838       1264    2        ADD       87    -0.0629      -0.1964       0.8447
   1  rs10890426       1265    1        ADD       88     0.2331       0.6049       0.5468
   1   rs1393668       1266    2        ADD       89    -0.5604       -1.603       0.1127
   1  rs10890447       1267    1        ADD       89    -0.1817       -0.159        0.874
   1   rs2405340       1268    1        ADD       88    -0.1607      -0.1403       0.8888
   1  rs12046348       1269    1        ADD       89    -0.1817       -0.159        0.874
   1   rs3737771       1270    1        ADD       89      0.415       0.4724       0.6378
   1   rs2249665       1271    1        ADD       89    0.05017       0.1367       0.8916
   1    rs765861       1272    0        ADD       89         NA           NA           NA
   1   rs2821093       1273    1        ADD       89     0.3908       0.9949       0.3226
   1  rs11802603       1274    0        ADD       89         NA           NA           NA
   1  rs12138072       1275    1        ADD       89     0.5977        1.418       0.1599
   1   rs2622925       1276    1        ADD       89     0.3908       0.9949       0.3226
   1   rs6660321       1277    2        ADD       89     0.4127        1.067       0.2888
   1   rs4603175       1278    1        ADD       89     0.2179       0.5703       0.5699
   1   rs1316443       1279    1        ADD       89    -0.1954      -0.4986       0.6193
   1   rs1337524       1280    1        ADD       89     0.1542       0.4561       0.6494
   1  rs11584269       1281    1        ADD       89    -0.1111      -0.1845        0.854
   1   rs2457050       1282    2        ADD       89    -0.8233        -2.47      0.01546
   1   rs6660568       1283    1        ADD       89     0.7046        1.819      0.07241
   1   rs4633322       1284    1        ADD       89    -0.5492      -0.9903       0.3248
   1   rs4926966       1285    1        ADD       89     0.7832       0.7642       0.4468
   1   rs1561573       1286    1        ADD       89    -0.1602      -0.5033       0.6161
   1   rs4927069       1287    1        ADD       88    -0.6872        -2.04      0.04441
   1   rs1556979       1288    1        ADD       89     0.8794        2.104      0.03822
   1   rs4927198       1289    1        ADD       89      0.961         2.97     0.003844
   1   rs4927233       1290    1        ADD       89     0.9924        1.634       0.1059
   1   rs7529370       1291    1        ADD       89      0.688        2.031      0.04529
   1   rs9660630       1292    1        ADD       89     0.7089        2.123      0.03656
   1    rs303912       1293    2        ADD       89    -0.3542       -1.074       0.2858
   1   rs2492792       1294    0        ADD       89         NA           NA           NA
   1    rs303923       1295    1        ADD       87    0.01974      0.05348       0.9575
   1    rs679282       1296    2        ADD       89    -0.1515      -0.4292       0.6688
   1   rs2073293       1297    1        ADD       89   -0.06166      -0.1537       0.8782
   1   rs2134477       1298    2        ADD       89    -0.1493      -0.4291       0.6689
   1    rs127723       1299    1        ADD       89    -0.2384      -0.6916        0.491
   1  rs12137265       1300    0        ADD       89         NA           NA           NA
   1    rs764656       1301    1        ADD       89     0.4327        1.321       0.1898
   1    rs212964       1302    2        ADD       89   -0.06111       -0.191        0.849
   1   rs4433447       1303    1        ADD       89     0.1545       0.3444       0.7314
   1   rs3820444       1304    1        ADD       89     -1.125       -2.513       0.0138
   1   rs1338314       1305    0        ADD       89         NA           NA           NA
   1  rs10158605       1306    1        ADD       89     0.1098       0.2433       0.8084
   1   rs2803280       1307    1        ADD       88     0.5791       0.5136       0.6088
   1   rs3767623       1308    1        ADD       89     -1.017      -0.8937        0.374
   1  rs12565374       1309    1        ADD       89    -0.0569      -0.1351       0.8929
   1   rs1343124       1310    1        ADD       89    -0.8897       -2.254      0.02674
   1   rs2803270       1311    2        ADD       89    0.08135       0.2407       0.8104
   1    rs319960       1312    1        ADD       89     0.5626       0.5481        0.585
   1    rs320031       1313    2        ADD       89     0.7804         2.03      0.04544
   1    rs319954       1314    2        ADD       89     0.5301        1.355        0.179
   1    rs319959       1315    1        ADD       89     0.3993        1.121       0.2655
   1    rs320047       1316    0        ADD       89         NA           NA           NA
   1   rs1934409       1317    2        ADD       89     0.7227        2.154        0.034
   1   rs1934376       1318    0        ADD       89         NA           NA           NA
   1   rs7538351       1319    0        ADD       89         NA           NA           NA
   1   rs7537697       1320    0        ADD       87         NA           NA           NA
   1   rs4926765       1321    1        ADD       89     -0.259      -0.5636       0.5745
   1   rs6664385       1322    1        ADD       89     -0.259      -0.5636       0.5745
   1   rs3127564       1323    1        ADD       89    -0.2471      -0.4951       0.6218
   1   rs1108427       1324    1        ADD       87    0.07445       0.1283       0.8983
   1   rs1543562       1325    1        ADD       89    -0.1509      -0.3112       0.7564
   1   rs1018627       1326    1        ADD       89     0.1132        0.151       0.8803
   1  rs10888645       1327    1        ADD       89    -0.2016      -0.3891       0.6982
   1   rs6665118       1328    1        ADD       89     0.8212        2.251      0.02688
   1    rs478808       1329    0        ADD       88         NA           NA           NA
   1  rs12040639       1330    1        ADD       89    -0.6537      -0.4989       0.6191
   1    rs544269       1331    0        ADD       89         NA           NA           NA
   1    rs354155       1332    1        ADD       89    -0.7884       -2.125       0.0364
   1    rs241465       1333    2        ADD       89    0.05809       0.1517       0.8798
   1    rs151728       1334    2        ADD       89    0.05809       0.1517       0.8798
   1   rs2356392       1335    1        ADD       89     0.4698         1.33        0.187
   1  rs10489427       1336    0        ADD       89         NA           NA           NA
   1   rs1577969       1337    2        ADD       89  -0.007467     -0.02003       0.9841
   1   rs1167270       1338    2        ADD       89  -0.007467     -0.02003       0.9841
   1  rs12402477       1339    1        ADD       89     0.5704       0.7284       0.4683
   1  rs11808115       1340    1        ADD       87     0.2267       0.3552       0.7233
   1   rs2103266       1341    1        ADD       89    -0.1294      -0.2912       0.7716
   1    rs954558       1342    1        ADD       89    -0.9003      -0.7905       0.4314
   1  rs10888663       1343    1        ADD       87    -0.2176      -0.4157       0.6787
   1   rs2211459       1344    1        ADD       89    -0.2016      -0.3891       0.6982
   1  rs12058022       1345    0        ADD       89         NA           NA           NA
   1    rs978178       1346    2        ADD       86    -0.0227     -0.05975       0.9525
   1  rs10788917       1347    1        ADD       89    -0.1294      -0.2912       0.7716
   1  rs12076547       1348    0        ADD       88         NA           NA           NA
   1   rs4244636       1349    1        ADD       89    -0.1294      -0.2912       0.7716
   1  rs10736388       1350    2        ADD       89  -0.007467     -0.02003       0.9841
   1  rs11205669       1351    2        ADD       89  -0.007467     -0.02003       0.9841
   1   rs4347252       1352    0        ADD       89         NA           NA           NA
   1  rs11205673       1353    0        ADD       88         NA           NA           NA
   1  rs10888678       1354    1        ADD       87    -0.2176      -0.4157       0.6787
   1   rs4375316       1355    0        ADD       89         NA           NA           NA
   1  rs11205683       1356    1        ADD       88    0.01204      0.02275       0.9819
   1   rs6588376       1357    1        ADD       89     0.1777       0.5257       0.6004
   1   rs2480680       1358    0        ADD       89         NA           NA           NA
   1  rs12074651       1359    0        ADD       88         NA           NA           NA
   1   rs4926851       1360    0        ADD       89         NA           NA           NA
   1   rs3001645       1361    1        ADD       89     -0.146      -0.3066       0.7599
   1   rs1393637       1362    1        ADD       77    -0.2867      -0.4208       0.6751
   1   rs2102189       1363    1        ADD       89    -0.4218      -0.6502       0.5173
   1   rs6660224       1364    0        ADD       89         NA           NA           NA
   1   rs6588387       1365    1        ADD       89    -0.6632       -1.309       0.1941
   1   rs1278527       1366    1        ADD       89    -0.4416      -0.8775       0.3827
   1  rs12088733       1367    0        ADD       88         NA           NA           NA
   1  rs12116432       1368    1        ADD       89     -0.217      -0.2467       0.8057
   1   rs1149795       1369    1        ADD       89    -0.1803      -0.3179       0.7513
   1  rs10888697       1370    1        ADD       89   -0.09278       -0.179       0.8584
   1  rs12070330       1371    0        ADD       89         NA           NA           NA
   1  rs11205748       1372    1        ADD       89     -0.217      -0.2467       0.8057
   1   rs6588391       1373    1        ADD       89    -0.1624      -0.2767       0.7827
   1  rs11205758       1374    0        ADD       88         NA           NA           NA
   1  rs11205761       1375    1        ADD       89    -0.1778      -0.3432       0.7323
   1   rs3789587       1376    1        ADD       89  -0.002913     -0.00448       0.9964
   1   rs2095864       1377    1        ADD       89  -0.002913     -0.00448       0.9964
   1  rs11205782       1378    0        ADD       89         NA           NA           NA
   1  rs12076849       1379    1        ADD       89  -0.002913     -0.00448       0.9964
   1   rs3176445       1380    1        ADD       89   -0.03429     -0.01526       0.9879
   1  rs11205801       1381    1        ADD       89    -0.2893       -0.573       0.5681
   1  rs12069777       1382    1        ADD       89    -0.1339      -0.2224       0.8245
   1  rs11205817       1383    1        ADD       89      1.182        2.445       0.0165
   1  rs12077981       1384    0        ADD       88         NA           NA           NA
   1  rs12035331       1385    2        ADD       89    0.09799       0.2768       0.7826
   1  rs12091573       1386    0        ADD       88         NA           NA           NA
   1  rs12758049       1387    0        ADD       89         NA           NA           NA
   1   rs7551085       1388    0        ADD       89         NA           NA           NA
   1   rs4356098       1389    0        ADD       89         NA           NA           NA
   1   rs6664504       1390    0        ADD       89         NA           NA           NA
   1   rs6691285       1391    0        ADD       89         NA           NA           NA
   1  rs10493153       1392    0        ADD       89         NA           NA           NA
   1    rs947208       1393    0        ADD       89         NA           NA           NA
   1   rs7541576       1394    0        ADD       89         NA           NA           NA
   1   rs7526085       1395    0        ADD       89         NA           NA           NA
   1   rs7411629       1396    1        ADD       87     0.1342       0.2552       0.7992
   1   rs1316981       1397    1        ADD       89    -0.1584      -0.2018       0.8406
   1   rs6671563       1398    0        ADD       88         NA           NA           NA
   1  rs11205874       1399    1        ADD       89     0.3239       0.5766       0.5657
   1  rs12751956       1400    0        ADD       89         NA           NA           NA
   1  rs11809956       1401    0        ADD       89         NA           NA           NA
   1   rs7551185       1402    0        ADD       89         NA           NA           NA
   1  rs12075633       1403    0        ADD       89         NA           NA           NA
   1  rs10888734       1404    1        ADD       89   -0.09968      -0.2149       0.8303
   1    rs856606       1405    0        ADD       89         NA           NA           NA
   1   rs6691091       1406    1        ADD       89    -0.2731      -0.4078       0.6844
   1   rs2842586       1407    1        ADD       89      1.553        1.671      0.09841
   1   rs4639700       1408    1        ADD       89    0.04415       0.0827       0.9343
   1  rs10888740       1409    1        ADD       89    -0.6027       -1.289       0.2007
   1   rs2809948       1410    1        ADD       89     0.1291      0.09843       0.9218
   1   rs1762864       1411    0        ADD       89         NA           NA           NA
   1   rs4926906       1412    1        ADD       89    -0.3227       -0.679       0.4989
   1   rs2809957       1413    1        ADD       89    0.02403       0.0427        0.966
   1   rs2809953       1414    0        ADD       87         NA           NA           NA
   1   rs6588421       1415    1        ADD       89    -0.1356      -0.2361       0.8139
   1   rs2985738       1416    1        ADD       89    -0.1356      -0.2361       0.8139
   1  rs12086778       1417    0        ADD       88         NA           NA           NA
   1    rs645636       1418    0        ADD       87         NA           NA           NA
   1  rs12086028       1419    0        ADD       88         NA           NA           NA
   1   rs7546049       1420    0        ADD       89         NA           NA           NA
   1  rs12402304       1421    0        ADD       87         NA           NA           NA
   1   rs9803965       1422    0        ADD       89         NA           NA           NA
   1    rs645630       1423    0        ADD       89         NA           NA           NA
   1   rs2820335       1424    0        ADD       89         NA           NA           NA
   1   rs7535537       1425    0        ADD       88         NA           NA           NA
   1   rs2820336       1426    0        ADD       89         NA           NA           NA
   1  rs12045427       1427    1        ADD       89    -0.1682      -0.2588       0.7964
   1   rs6665054       1428    0        ADD       89         NA           NA           NA
   1  rs10493166       1429    1        ADD       87   -0.09495      -0.1798       0.8578
   1   rs7512768       1430    0        ADD       89         NA           NA           NA
   1   rs6588430       1431    0        ADD       89         NA           NA           NA
   1    rs835342       1432    1        ADD       87    -0.5036       -1.166       0.2469
   1  rs11581211       1433    0        ADD       88         NA           NA           NA
   1    rs269324       1434    2        ADD       89     0.3702        1.024       0.3085
   1   rs7538495       1435    0        ADD       89         NA           NA           NA
   1   rs6703127       1436    1        ADD       89     0.8322       0.3708       0.7117
   1   rs4500255       1437    1        ADD       89    -0.1623      -0.4568        0.649
   1   rs1571979       1438    1        ADD       89     0.2418       0.1514         0.88
   1  rs12080613       1439    0        ADD       88         NA           NA           NA
   1  rs12081849       1440    0        ADD       89         NA           NA           NA
   1    rs499195       1441    1        ADD       89    -0.3541      -0.1576       0.8751
   1   rs2298147       1442    1        ADD       89    -0.3011      -0.3639       0.7168
   1   rs6681244       1443    1        ADD       89    -0.2512      -0.4378       0.6626
   1   rs6657017       1444    1        ADD       89    -0.1762      -0.5062        0.614
   1   rs4130007       1445    1        ADD       89    -0.1762      -0.5062        0.614
   1   rs7550236       1446    1        ADD       89     -0.276      -0.8072       0.4218
   1  rs12568971       1447    1        ADD       88     -0.175       -0.495       0.6219
   1   rs3766772       1448    1        ADD       89    -0.8091       -2.172      0.03258
   1   rs3766793       1449    1        ADD       85   -0.07048      -0.1502        0.881
   1   rs6682324       1450    0        ADD       89         NA           NA           NA
   1   rs7549319       1451    1        ADD       89     -0.252      -0.8086       0.4209
   1   rs1056438       1452    1        ADD       89   -0.06291      -0.2107       0.8336
   1    rs945183       1453    0        ADD       89         NA           NA           NA
   1   rs2788034       1454    1        ADD       88     0.2631       0.6255       0.5333
   1   rs1416095       1455    2        ADD       89     0.0896       0.2805       0.7797
   1   rs1316436       1456    1        ADD       87     0.1307       0.3726       0.7104
   1   rs1288588       1457    1        ADD       89     0.3531         1.13       0.2616
   1  rs12034863       1458    1        ADD       89     0.7337        2.234      0.02801
   1    rs943521       1459    1        ADD       89    -0.1148      -0.3779       0.7064
   1  rs12082731       1460    0        ADD       88         NA           NA           NA
   1    rs543218       1461    1        ADD       89     0.1446       0.1407       0.8885
   1  rs12137291       1462    1        ADD       89     0.1172       0.2991       0.7656
   1   rs6663966       1463    1        ADD       89    -0.8674       -2.399      0.01858
   1   rs1880861       1464    1        ADD       89      1.209        1.709      0.09104
   1   rs2950243       1465    0        ADD       89         NA           NA           NA
   1   rs4927028       1466    1        ADD       89     -0.724       -1.933      0.05646
   1    rs797910       1467    1        ADD       75    -0.5764       -1.098       0.2757
   1    rs761490       1468    1        ADD       89    -0.7017       -1.594       0.1146
   1   rs1181183       1469    1        ADD       89    -0.2069      -0.3443       0.7314
   1   rs1181185       1470    1        ADD       89    -0.2069      -0.3443       0.7314
   1  rs10888810       1471    0        ADD       89         NA           NA           NA
   1   rs2272928       1472    1        ADD       89    -0.4924      -0.9117       0.3645
   1  rs12084238       1473    0        ADD       88         NA           NA           NA
   1  rs12094788       1474    0        ADD       89         NA           NA           NA
   1    rs679801       1475    2        ADD       89    -0.4002       -1.043       0.2996
   1   rs7526578       1476    1        ADD       89    -0.6412      -0.8196       0.4147
   1   rs3820112       1477    1        ADD       89    -0.2997      -0.8305       0.4085
   1   rs7556423       1478    1        ADD       89    -0.6412      -0.8196       0.4147
   1   rs4927055       1479    1        ADD       87     0.3038       0.8521       0.3966
   1    rs671539       1480    1        ADD       89     0.5613       0.6944       0.4893
   1    rs670877       1481    1        ADD       89    -0.3814      -0.9696        0.335
   1   rs3737833       1482    1        ADD       89   -0.06477     -0.08639       0.9314
   1    rs644660       1483    2        ADD       88   -0.03837      -0.1053       0.9163
   1    rs630602       1484    2        ADD       89    -0.2212      -0.6727       0.5029
   1   rs2017493       1485    1        ADD       89    0.04849       0.1074       0.9147
   1   rs7524749       1486    1        ADD       87    -0.4102       -1.167       0.2464
   1   rs2076571       1487    1        ADD       89     0.1838       0.5491       0.5844
   1   rs6698446       1488    1        ADD       89     0.4138        1.158         0.25
   1   rs6656290       1489    1        ADD       88     0.7142        1.353       0.1796
   1  rs10888855       1490    1        ADD       89      -0.28      -0.7485       0.4562
   1  rs11584093       1491    1        ADD       89    -0.7749        -1.53       0.1296
   1  rs11809810       1492    0        ADD       87         NA           NA           NA
   1    rs300267       1493    2        ADD       89    0.08938       0.2743       0.7845
   1   rs1368883       1494    1        ADD       89   -0.07929      -0.1806       0.8571
   1    rs598130       1495    1        ADD       88    -0.4256       -1.043       0.2999
   1   rs1749860       1496    2        ADD       89    -0.2061      -0.6102       0.5433
   1   rs4462191       1497    1        ADD       89     0.7246        1.354       0.1794
   1   rs2270004       1498    1        ADD       89      0.191       0.4018       0.6888
   1    rs628667       1499    2        ADD       89     0.2125       0.6066       0.5457
   1   rs1544908       1500    1        ADD       89    -0.1314      -0.3001       0.7648
   1    rs608458       1501    2        ADD       89     0.5557        1.668      0.09897
   1   rs3170766       1502    1        ADD       88    -0.2044      -0.4263        0.671
   1    rs582679       1503    2        ADD       89     0.2557       0.7481       0.4564
   1   rs2114574       1504    1        ADD       88    -0.4942       -1.495       0.1385
   1   rs2059688       1505    1        ADD       89    -0.3712       -1.158       0.2501
   1   rs6682884       1506    1        ADD       88    -0.1807      -0.4816       0.6313
   1    rs499718       1507    1        ADD       89    -0.4138      -0.9532       0.3432
   1    rs487230       1508    1        ADD       88    -0.2322      -0.3917       0.6963
   1    rs615652       1509    1        ADD       89     -1.204      -0.5367       0.5928
   1  rs12031153       1510    1        ADD       88    -0.1778      -0.4918       0.6241
   1   rs1165222       1511    1        ADD       89     -1.033      -0.6478       0.5188
   1    rs287234       1512    1        ADD       89     0.1337       0.1702       0.8652
   1   rs7546810       1513    1        ADD       89    -0.3566      -0.6062        0.546
   1  rs11206544       1514    2        ADD       89    -0.1828      -0.4918       0.6241
   1  rs10493202       1515    1        ADD       89    -0.5947      -0.5212       0.6036
   1   rs2746678       1516    1        ADD       89    -0.5958       -1.642       0.1042
   1   rs1498217       1517    1        ADD       89     0.3736        1.078       0.2839
   1    rs910270       1518    1        ADD       89     0.6401        1.811       0.0736
   1    rs761482       1519    1        ADD       88    -0.1417      -0.4207        0.675
   1  rs11206584       1520    1        ADD       89      -0.27      -0.7851       0.4345
   1   rs1499680       1521    1        ADD       87    0.07977       0.1219       0.9033
   1   rs1998013       1522    0        ADD       89         NA           NA           NA
   1   rs2133555       1523    1        ADD       89    -0.4992       -1.435        0.155
   1   rs1740113       1524    1        ADD       89      1.042         1.34       0.1837
   1   rs1499672       1525    1        ADD       89    -0.1869      -0.5918       0.5555
   1    rs769989       1526    0        ADD       89         NA           NA           NA
   1    rs769968       1527    0        ADD       89         NA           NA           NA
   1   rs6660332       1528    1        ADD       89    -0.2354      -0.5729       0.5682
   1   rs2671232       1529    1        ADD       89    -0.7138       -1.953      0.05406
   1  rs11206661       1530    1        ADD       89     0.1959       0.4976         0.62
   1   rs1165520       1531    1        ADD       89    -0.9363       -2.751     0.007234
   1  rs10888939       1532    1        ADD       89    -0.6904       -1.669      0.09878
   1  rs10493190       1533    0        ADD       88         NA           NA           NA
   1   rs7349129       1534    0        ADD       89         NA           NA           NA
   1  rs10493183       1535    0        ADD       89         NA           NA           NA
   1   rs6690389       1536    0        ADD       89         NA           NA           NA
   1  rs11576242       1537    1        ADD       89    -0.2542      -0.5444       0.5875
   1   rs4614300       1538    1        ADD       89     0.0739       0.2068       0.8367
   1   rs6700759       1539    1        ADD       75    -0.7576       -2.384      0.01975
   1   rs6588596       1540    1        ADD       89    -0.1125      -0.3114       0.7563
   1   rs7551693       1541    1        ADD       89    0.04896       0.1414       0.8879
   1   rs7543532       1542    1        ADD       89     0.8585        1.408       0.1627
   1    rs778125       1543    1        ADD       89    -0.8231        -1.45       0.1506
   1    rs706398       1544    1        ADD       85    0.08721        0.232       0.8171
   1    rs697583       1545    1        ADD       88     0.1152       0.3439       0.7317
   1    rs947255       1546    2        ADD       89     0.2706       0.7199       0.4735
   1   rs1341338       1547    0        ADD       89         NA           NA           NA
   1   rs2096085       1548    1        ADD       89     0.2794       0.8602       0.3921
   1   rs2404528       1549    1        ADD       88     -1.249       -2.463      0.01576
   1   rs3005895       1550    1        ADD       89    -0.4669       -0.949       0.3452
   1  rs10493205       1551    1        ADD       83    -0.4418       -1.328       0.1879
   1  rs12120414       1552    1        ADD       88    -0.4852       -1.469       0.1455
   1   rs3005924       1553    1        ADD       89   -0.00202    -0.004699       0.9963
   1   rs6694114       1554    1        ADD       89     0.3623        1.031       0.3055
   1   rs1815487       1555    1        ADD       89     -0.906      -0.7956       0.4284
   1   rs7525693       1556    0        ADD       89         NA           NA           NA
   1   rs1777282       1557    1        ADD       89     0.3221       0.7794       0.4379
   1   rs2404983       1558    1        ADD       89      1.107        2.284      0.02484
   1   rs2404993       1559    1        ADD       89   -0.02372     -0.05356       0.9574
   1   rs2796509       1560    1        ADD       89    -0.5156       -1.561       0.1222
   1   rs1342382       1561    1        ADD       87    -0.6596       -1.657       0.1012
   1   rs6588649       1562    0        ADD       87         NA           NA           NA
   1   rs6694629       1563    1        ADD       89      -3.32       -1.497        0.138
   1   rs1738412       1564    1        ADD       89      1.737       0.7757         0.44
   1  rs10489622       1565    1        ADD       89     0.7913        1.227       0.2231
   1  rs11810725       1566    0        ADD       88         NA           NA           NA
   1    rs671137       1567    1        ADD       89  -0.009328     -0.02067       0.9836
   1   rs6697228       1568    1        ADD       88     0.1218       0.3364       0.7374
   1    rs624298       1569    1        ADD       89    -0.5323       -1.051       0.2964
   1    rs911248       1570    2        ADD       89   -0.07742       -0.242       0.8094
   1    rs683916       1571    1        ADD       89    -0.3959        -1.17        0.245
   1    rs595056       1572    2        ADD       88    -0.3827        -1.14       0.2575
   1    rs706363       1573    1        ADD       89     0.6698        1.732      0.08687
   1   rs3820577       1574    2        ADD       89    -0.4001       -1.139        0.258
   1   rs3768176       1575    2        ADD       89     -0.437       -1.234       0.2204
   1    rs534080       1576    1        ADD       89    -0.7999       -1.783      0.07812
   1    rs484064       1577    1        ADD       89     -2.059       -1.301       0.1966
   1    rs155287       1578    1        ADD       89     0.2069       0.6303       0.5301
   1    rs155295       1579    1        ADD       89    -0.7875        -1.62       0.1089
   1  rs10489467       1580    0        ADD       89         NA           NA           NA
   1    rs542873       1581    2        ADD       88    -0.2552      -0.7532       0.4534
   1    rs597941       1582    1        ADD       84    -0.4903       -1.397       0.1662
   1    rs267638       1583    1        ADD       88    -0.6243       -1.101       0.2741
   1   rs1077424       1584    1        ADD       89     -0.361      -0.6592       0.5115
   1  rs10493219       1585    1        ADD       79    -0.1133      -0.1864       0.8526
   1    rs144823       1586    1        ADD       89     -0.505       -1.515       0.1334
   1  rs11207034       1587    0        ADD       88         NA           NA           NA
   1   rs9436130       1588    1        ADD       89    -0.5044      -0.7548       0.4524
   1  rs10493225       1589    1        ADD       79      1.222       0.9358       0.3523
   1   rs1404390       1590    1        ADD       89    -0.3582      -0.9147       0.3629
   1  rs10493230       1591    1        ADD       89    -0.2624      -0.7549       0.4524
   1   rs1404385       1592    0        ADD       88         NA           NA           NA
   1   rs4484949       1593    1        ADD       89    -0.3713      -0.7653       0.4462
   1   rs3126035       1594    1        ADD       87      1.308        1.904      0.06031
   1   rs3131716       1595    0        ADD       87         NA           NA           NA
   1   rs1323816       1596    1        ADD       89    -0.6671       -1.841      0.06908
   1   rs1408143       1597    1        ADD       89    -0.6069       -1.497       0.1379
   1  rs12133585       1598    1        ADD       89     -1.195       -1.052       0.2957
   1    rs852786       1599    1        ADD       89   -0.05079       -0.117       0.9071
   1    rs852803       1600    1        ADD       87   -0.09198      -0.2445       0.8074
   1   rs1202829       1601    1        ADD       89    -0.2267      -0.3272       0.7443
   1   rs1202780       1602    1        ADD       89   -0.01187     -0.03003       0.9761
   1   rs1419235       1603    1        ADD       89     0.1842       0.4644       0.6435
   1   rs2806402       1604    1        ADD       89     -1.406       -1.078       0.2838
   1   rs1325452       1605    1        ADD       89    -0.1203      -0.3139       0.7543
   1   rs7522031       1606    2        ADD       89     0.1981       0.5687        0.571
   1   rs1767574       1607    1        ADD       89    -0.7938       -1.997      0.04892
   1   rs6667829       1608    1        ADD       89   -0.02116     -0.05754       0.9542
   1  rs12042276       1609    1        ADD       89   -0.02116     -0.05754       0.9542
   1   rs2185166       1610    1        ADD       89     0.5389        1.722      0.08862
   1    rs614373       1611    1        ADD       89     0.5273        1.238       0.2192
   1   rs1619352       1612    1        ADD       89     -0.785       -1.575       0.1189
   1  rs11801823       1613    0        ADD       88         NA           NA           NA
   1   rs1924565       1614    1        ADD       89     0.5187        1.301       0.1969
   1   rs3861824       1615    0        ADD       89         NA           NA           NA
   1   rs1213661       1616    0        ADD       89         NA           NA           NA
   1    rs338932       1617    1        ADD       89     0.4375        1.181       0.2409
   1  rs10489814       1618    0        ADD       89         NA           NA           NA
   1    rs706428       1619    2        ADD       89      0.253       0.6804       0.4981
   1    rs338251       1620    2        ADD       89    -0.3316      -0.9848       0.3275
   1   rs6694699       1621    0        ADD       89         NA           NA           NA
   1  rs11207248       1622    1        ADD       89     -1.143       -1.777      0.07901
   1    rs542727       1623    0        ADD       89         NA           NA           NA
   1    rs107399       1624    2        ADD       89     0.1888       0.5865        0.559
   1    rs232777       1625    1        ADD       89     0.6931        1.445       0.1519
   1    rs678283       1626    0        ADD       88         NA           NA           NA
   1  rs10489540       1627    1        ADD       89    -0.2912      -0.8591       0.3927
   1   rs2760493       1628    0        ADD       89         NA           NA           NA
   1   rs1969772       1629    1        ADD       89    -0.2038      -0.5783       0.5645
   1   rs2811883       1630    1        ADD       89     0.4562       0.7234       0.4714
   1   rs7547523       1631    0        ADD       89         NA           NA           NA
   1   rs2811846       1632    1        ADD       89    -0.7737       -1.151       0.2529
   1   rs2811850       1633    1        ADD       89    -0.6543       -1.005       0.3177
   1  rs12759005       1634    0        ADD       89         NA           NA           NA
   1   rs2716127       1635    1        ADD       89     0.1391        0.443       0.6588
   1   rs2716155       1636    1        ADD       89    -0.3768      -0.9621       0.3387
   1  rs10493254       1637    0        ADD       89         NA           NA           NA
   1   rs4912385       1638    1        ADD       89   -0.05345      -0.1264       0.8997
   1    rs951236       1639    1        ADD       89   -0.02407     -0.05958       0.9526
   1   rs2985500       1640    1        ADD       89    -0.3628       -1.073        0.286
   1    rs488455       1641    0        ADD       86         NA           NA           NA
   1    rs331645       1642    1        ADD       89     0.2004       0.5233       0.6021
   1    rs331653       1643    1        ADD       89    -0.1802      -0.5972       0.5519
   1   rs7542194       1644    1        ADD       89   0.001179      0.00321       0.9974
   1    rs168002       1645    1        ADD       89   -0.09592      -0.2753       0.7838
   1   rs6690007       1646    0        ADD       89         NA           NA           NA
   1    rs835439       1647    0        ADD       88         NA           NA           NA
   1    rs835431       1648    1        ADD       89    -0.1574       -0.452       0.6524
   1    rs657746       1649    1        ADD       89    -0.1103      -0.3157        0.753
   1  rs10889136       1650    1        ADD       89     0.3599        1.086       0.2806
   1    rs644889       1651    2        ADD       89     0.2432       0.6582       0.5122
   1   rs6664575       1652    1        ADD       89     0.9602       0.6023       0.5485
   1    rs642684       1653    0        ADD       89         NA           NA           NA
   1   rs1440574       1654    1        ADD       89   -0.08651      -0.2004       0.8416
   1   rs6684335       1655    0        ADD       89         NA           NA           NA
   1  rs10889148       1656    1        ADD       89    -0.2188      -0.3965       0.6927
   1   rs4619004       1657    0        ADD       89         NA           NA           NA
   1   rs2897708       1658    1        ADD       89      0.112       0.3154       0.7532
   1   rs2006964       1659    1        ADD       81     -4.934       -2.298      0.02421
   1   rs6587872       1660    0        ADD       87         NA           NA           NA
   1    rs667587       1661    0        ADD       89         NA           NA           NA
   1  rs10489420       1662    1        ADD       87     0.2084       0.3278       0.7439
   1  rs10493268       1663    1        ADD       86    -0.1414      -0.1077       0.9145
   1   rs1324489       1664    1        ADD       89   -0.00325    -0.007894       0.9937
   1  rs11572279       1665    1        ADD       89      0.193       0.2045       0.8385
   1  rs12729119       1666    1        ADD       89      0.193       0.2045       0.8385
   1   rs7537739       1667    1        ADD       89    -0.2037       -0.403       0.6879
   1    rs877494       1668    1        ADD       89    -0.3599      -0.8892       0.3764
   1    rs626251       1669    1        ADD       89     0.3094       0.8965       0.3724
   1    rs713567       1670    1        ADD       89     -2.103        -1.33       0.1872
   1    rs640639       1671    1        ADD       87    -0.0161     -0.04336       0.9655
   1  rs12741845       1672    0        ADD       89         NA           NA           NA
   1    rs598741       1673    1        ADD       89      0.478        1.337       0.1847
   1   rs1462937       1674    1        ADD       89    -0.1644      -0.2427       0.8088
   1    rs720505       1675    1        ADD       88     0.0776       0.2239       0.8234
   1  rs11207584       1676    1        ADD       89     0.2059       0.5981       0.5513
   1   rs1156177       1677    1        ADD       89    0.08215       0.2355       0.8144
   1   rs4147294       1678    1        ADD       89     0.2888        0.898       0.3717
   1    rs454776       1679    0        ADD       89         NA           NA           NA
   1   rs7546563       1680    1        ADD       89    -0.2796      -0.5326       0.5957
   1   rs3013545       1681    0        ADD       89         NA           NA           NA
   1    rs298157       1682    0        ADD       88         NA           NA           NA
   1   rs1501225       1683    0        ADD       89         NA           NA           NA
   1   rs1501230       1684    2        ADD       88   -0.01917     -0.05662        0.955
   1   rs4424544       1685    2        ADD       89   -0.08158      -0.2448       0.8072
   1   rs4385751       1686    0        ADD       89         NA           NA           NA
   1  rs11207628       1687    0        ADD       89         NA           NA           NA
   1   rs4474288       1688    0        ADD       87         NA           NA           NA
   1   rs4915698       1689    1        ADD       89     0.3374       0.9301       0.3549
   1    rs517980       1690    0        ADD       89         NA           NA           NA
   1   rs1461351       1691    1        ADD       89     0.1442       0.3712       0.7114
   1  rs11207644       1692    1        ADD       89     0.1889       0.5382       0.5918
   1   rs1461353       1693    2        ADD       89     0.3858        1.133       0.2601
   1   rs4915702       1694    1        ADD       87     -0.427       -1.235       0.2203
   1    rs186328       1695    1        ADD       89     0.2906       0.7853       0.4344
   1    rs191088       1696    1        ADD       89    -0.3262      -0.9614        0.339
   1   rs1877734       1697    1        ADD       89    -0.5056      -0.4923       0.6237
   1    rs310157       1698    0        ADD       88         NA           NA           NA
   1  rs10493298       1699    1        ADD       89     0.3123       0.2734       0.7852
   1  rs10493299       1700    1        ADD       86    -0.4158       -0.984       0.3279
   1  rs10889202       1701    1        ADD       89     -1.406       -0.884       0.3791
   1   rs1414277       1702    1        ADD       89    -0.1683      -0.3836       0.7022
   1   rs7552619       1703    0        ADD       89         NA           NA           NA
   1  rs12140465       1704    1        ADD       89    -0.2897      -0.7922       0.4304
   1   rs1779866       1705    1        ADD       89   -0.02982     -0.08836       0.9298
   1   rs9787291       1706    1        ADD       89    -0.3965       -0.825       0.4116
   1  rs10493301       1707    1        ADD       87    -0.4546       -1.173       0.2441
   1   rs6587912       1708    1        ADD       89     0.5606        0.831       0.4082
   1  rs10493303       1709    0        ADD       87         NA           NA           NA
   1  rs12569361       1710    1        ADD       89     0.7725        1.037       0.3027
   1    rs333151       1711    1        ADD       89     0.0656       0.1667        0.868
   1    rs332833       1712    1        ADD       89    -0.5616       -1.479       0.1427
   1   rs2782540       1713    2        ADD       89     0.5243         1.56       0.1225
   1   rs2364467       1714    1        ADD       89     0.5089       0.9425       0.3485
   1    rs966166       1715    0        ADD       89         NA           NA           NA
   1   rs2499526       1716    1        ADD       89    -0.3777       -1.052       0.2957
   1   rs1884367       1717    2        ADD       89   -0.01544     -0.04584       0.9635
   1   rs2474358       1718    1        ADD       89    0.06758      0.09978       0.9207
   1   rs4915746       1719    2        ADD       89   -0.04961      -0.1456       0.8846
   1   rs1320528       1720    0        ADD       89         NA           NA           NA
   1  rs11207774       1721    1        ADD       89    -0.1188      -0.2441       0.8077
   1   rs7519218       1722    1        ADD       89   -0.02226     -0.06385       0.9492
   1   rs6685530       1723    1        ADD       89     0.6505         1.68      0.09662
   1   rs4915770       1724    1        ADD       89     0.2612       0.5079       0.6128
   1  rs10493311       1725    0        ADD       89         NA           NA           NA
   1  rs11207811       1726    1        ADD       89    -0.4088       -1.236       0.2199
   1   rs1151773       1727    1        ADD       89    -0.3712      -0.4489       0.6546
   1   rs7551399       1728    1        ADD       87    -0.7781       -1.544       0.1262
   1   rs1892022       1729    1        ADD       89    -0.6355       -1.333       0.1859
   1   rs7519647       1730    1        ADD       89     0.3079       0.8536       0.3956
   1  rs12096751       1731    0        ADD       89         NA           NA           NA
   1  rs10889265       1732    1        ADD       88    -0.6483       -1.267       0.2086
   1   rs2482853       1733    0        ADD       89         NA           NA           NA
   1   rs9970060       1734    0        ADD       89         NA           NA           NA
   1  rs10489968       1735    0        ADD       89         NA           NA           NA
   1  rs12062458       1736    1        ADD       89     0.5494        1.357       0.1784
   1   rs1556482       1737    1        ADD       89     0.7237        1.087       0.2801
   1   rs1332630       1738    1        ADD       89     0.1163       0.2732       0.7854
   1   rs2476181       1739    2        ADD       88     0.6649        1.627       0.1075
   1  rs12076103       1740    0        ADD       88         NA           NA           NA
   1   rs2094829       1741    0        ADD       89         NA           NA           NA
   1   rs2481676       1742    1        ADD       89      0.106       0.1919       0.8483
   1  rs12143736       1743    1        ADD       88     0.1904       0.5761        0.566
   1   rs2457826       1744    1        ADD       89     0.0182      0.04537       0.9639
   1  rs10789108       1745    1        ADD       89     0.3892       0.9717       0.3339
   1   rs2666508       1746    1        ADD       89    -0.1994      -0.4375       0.6628
   1  rs10493319       1747    0        ADD       89         NA           NA           NA
   1   rs4915822       1748    1        ADD       89    -0.2873      -0.6973       0.4875
   1   rs3861941       1749    1        ADD       89    -0.3651      -0.9326       0.3536
   1  rs10493323       1750    1        ADD       89      -1.14       -1.542       0.1268
   1   rs1167995       1751    0        ADD       89         NA           NA           NA
   1   rs1002687       1752    1        ADD       89    -0.2756      -0.6119       0.5422
   1   rs1168013       1753    1        ADD       89    -0.2756      -0.6119       0.5422
   1   rs1748200       1754    1        ADD       89    -0.2756      -0.6119       0.5422
   1  rs10889351       1755    1        ADD       88    -0.3604      -0.7514       0.4545
   1   rs1168095       1756    0        ADD       89         NA           NA           NA
   1   rs1168122       1757    0        ADD       89         NA           NA           NA
   1   rs4244158       1758    1        ADD       89     0.2795       0.4407       0.6605
   1  rs11208014       1759    1        ADD       89     -2.669       -2.084      0.04006
   1   rs6587988       1760    1        ADD       89     -3.318        -2.13      0.03595
   1  rs11208035       1761    1        ADD       89    -0.1357      -0.3629       0.7176
   1   rs2886770       1762    1        ADD       89    0.04603       0.1235        0.902
   1   rs6587998       1763    1        ADD       89    -0.0573      -0.1523       0.8793
   1   rs2803242       1764    1        ADD       89      1.054        1.208       0.2304
   1   rs7518366       1765    1        ADD       89   -0.02976     -0.05964       0.9526
   1   rs1191758       1766    1        ADD       89    -0.2236      -0.5944       0.5538
   1   rs6686582       1767    2        ADD       89     -0.131      -0.4096       0.6831
   1   rs1411391       1768    2        ADD       89    -0.4419       -1.236       0.2197
   1   rs1391813       1769    2        ADD       89      0.169       0.5159       0.6072
   1   rs7537459       1770    1        ADD       89    -0.2918      -0.1299       0.8969
   1    rs953653       1771    1        ADD       89     -4.957       -2.271      0.02561
   1  rs12406541       1772    2        ADD       89     0.3172       0.9202         0.36
   1   rs9651191       1773    1        ADD       89     0.2162       0.6441       0.5212
   1   rs3737894       1774    1        ADD       89    -0.3592      -0.2249       0.8226
   1   rs4253945       1775    1        ADD       89    -0.3309      -0.9626       0.3384
   1   rs1410581       1776    1        ADD       89     0.1733       0.4477       0.6555
   1    rs832521       1777    1        ADD       89     0.6587        1.863      0.06577
   1   rs2031402       1778    2        ADD       89    -0.2937      -0.8297        0.409
   1   rs2076641       1779    1        ADD       89     -1.498       -3.776    0.0002905
   1  rs10489495       1780    0        ADD       89         NA           NA           NA
   1   rs2179811       1781    1        ADD       89     0.1817       0.4249        0.672
   1   rs6657738       1782    1        ADD       89    -0.5508       -1.413       0.1612
   1   rs1397627       1783    1        ADD       89     0.1835       0.4447       0.6577
   1   rs7367676       1784    1        ADD       89     0.1803       0.5705       0.5698
   1  rs10889425       1785    1        ADD       89    -0.3256      -0.9726       0.3334
   1  rs10889430       1786    1        ADD       88     0.1944       0.4674       0.6414
   1    rs217486       1787    1        ADD       89     0.1803       0.5705       0.5698
   1   rs2301063       1788    1        ADD       89     0.1835       0.4447       0.6577
   1    rs855314       1789    1        ADD       89     -1.391      -0.6205       0.5366
   1   rs6676290       1790    0        ADD       88         NA           NA           NA
   1   rs6588058       1791    0        ADD       89         NA           NA           NA
   1    rs949831       1792    1        ADD       89    0.01651      0.04673       0.9628
   1   rs6588071       1793    1        ADD       89   -0.08874      -0.1928       0.8476
   1   rs2819130       1794    1        ADD       89      3.055        1.375       0.1728
   1    rs632015       1795    1        ADD       89      3.055        1.375       0.1728
   1   rs7548860       1796    0        ADD       89         NA           NA           NA
   1    rs641439       1797    1        ADD       87     0.6818        1.011       0.3148
   1    rs673023       1798    1        ADD       89     0.8792       0.7719       0.4423
   1  rs10489737       1799    0        ADD       89         NA           NA           NA
   1    rs705528       1800    1        ADD       89    -0.8244      -0.8769        0.383
   1    rs855945       1801    1        ADD       89    -0.8244      -0.8769        0.383
   1  rs10889458       1802    1        ADD       89    -0.8244      -0.8769        0.383
   1    rs285346       1803    1        ADD       89    -0.4156      -0.5417       0.5894
   1  rs11208331       1804    0        ADD       89         NA           NA           NA
   1   rs1746927       1805    1        ADD       89     0.5949         1.14       0.2575
   1   rs7540568       1806    1        ADD       89    -0.7247      -0.4542       0.6508
   1  rs10493354       1807    1        ADD       89    -0.4962      -0.4347       0.6649
   1   rs1073712       1808    2        ADD       89    -0.3414       -1.111       0.2697
   1  rs11805426       1809    1        ADD       89      1.036        1.262       0.2102
   1   rs7528814       1810    1        ADD       89     0.7478        1.046       0.2985
   1   rs4565754       1811    1        ADD       89     0.3258       0.9686       0.3354
   1   rs4266926       1812    2        ADD       89     0.6717        2.004      0.04814
   1    rs825175       1813    1        ADD       89     0.9268        2.655     0.009426
   1    rs825182       1814    1        ADD       89      -3.65        -1.65       0.1025
   1   rs1908637       1815    1        ADD       89     0.5286       0.2354       0.8145
   1    rs705558       1816    0        ADD       89         NA           NA           NA
   1    rs705564       1817    0        ADD       88         NA           NA           NA
   1  rs12730552       1818    1        ADD       89     0.3242       0.4843       0.6294
   1   rs1390476       1819    1        ADD       87     0.8858        2.697     0.008444
   1  rs12141398       1820    0        ADD       88         NA           NA           NA
   1    rs954169       1821    1        ADD       89    -0.7466       -2.392      0.01893
   1  rs11208448       1822    1        ADD       88    -0.3107       -0.877        0.383
   1    rs305546       1823    1        ADD       89     0.1887       0.4379       0.6626
   1    rs305557       1824    0        ADD       89         NA           NA           NA
   1    rs305578       1825    1        ADD       89    -0.5352        -1.08       0.2832
   1    rs307338       1826    1        ADD       89      -1.62        -1.02       0.3106
   1   rs7512417       1827    1        ADD       89     0.3609        1.018       0.3116
   1   rs6686231       1828    1        ADD       89     0.3337        0.963       0.3382
   1   rs2375268       1829    1        ADD       89     0.7427        2.031      0.04533
   1   rs6662292       1830    0        ADD       89         NA           NA           NA
   1   rs7517300       1831    2        ADD       77    -0.3683       -1.126       0.2636
   1   rs1926304       1832    2        ADD       89   -0.01822     -0.05021       0.9601
   1   rs7530486       1833    2        ADD       89     0.3217       0.9128       0.3639
   1  rs10493366       1834    0        ADD       89         NA           NA           NA
   1   rs2500234       1835    1        ADD       89     0.5125        1.433       0.1555
   1  rs11578814       1836    1        ADD       89    -0.3072      -0.7834       0.4355
   1  rs11587486       1837    1        ADD       89      1.331       0.5938       0.5542
   1    rs310224       1838    1        ADD       89    -0.1119      -0.2943       0.7692
   1    rs310250       1839    1        ADD       89   -0.02091     -0.05865       0.9534
   1   rs7528403       1840    1        ADD       89    -0.3323      -0.9673       0.3361
   1   rs7516513       1841    0        ADD       88         NA           NA           NA
   1   rs6682547       1842    1        ADD       88     0.1054       0.2907        0.772
   1   rs3014983       1843    1        ADD       89   -0.08199      -0.2328       0.8165
   1    rs554455       1844    1        ADD       89    -0.5642        -1.67      0.09852
   1    rs486378       1845    0        ADD       89         NA           NA           NA
   1   rs7513374       1846    0        ADD       89         NA           NA           NA
   1   rs1109374       1847    2        ADD       89    -0.1812       -0.554        0.581
   1   rs7526688       1848    2        ADD       89    0.08836       0.2465       0.8059
   1   rs1889929       1849    1        ADD       89     0.4175        1.267       0.2086
   1    rs525104       1850    0        ADD       89         NA           NA           NA
   1   rs9436264       1851    1        ADD       87     0.6641        1.573       0.1194
   1   rs1359529       1852    1        ADD       89    -0.7552       -1.592        0.115
   1   rs1334880       1853    1        ADD       89    -0.6587       -1.414       0.1608
   1   rs2296481       1854    2        ADD       87    -0.7723       -2.078      0.04074
   1   rs4915692       1855    2        ADD       89    -0.6288       -1.679      0.09669
   1   rs2025805       1856    1        ADD       89     -1.949       -1.936      0.05614
   1   rs1171276       1857    1        ADD       89     0.8036       0.8545       0.3952
   1   rs3790428       1858    2        ADD       89      1.117        2.229      0.02836
   1   rs4655539       1859    1        ADD       88     0.5188       0.9995       0.3204
   1   rs6588153       1860    1        ADD       89     0.3927       0.6813       0.4975
   1   rs2375803       1861    1        ADD       89     0.7523         1.13       0.2615
   1  rs10493383       1862    1        ADD       88    -0.5402       -0.726       0.4698
   1  rs10493385       1863    1        ADD       89     0.5667        1.022       0.3095
   1  rs12401401       1864    2        ADD       89   -0.07344      -0.2039       0.8389
   1   rs4477250       1865    0        ADD       89         NA           NA           NA
   1   rs7553999       1866    2        ADD       87     0.2666       0.7274        0.469
   1  rs10493389       1867    1        ADD       85    -0.7718       -1.127       0.2631
   1   rs1316871       1868    1        ADD       89     0.1796       0.5313       0.5965
   1  rs12068439       1869    2        ADD       89  -0.006926     -0.02036       0.9838
   1   rs3009872       1870    2        ADD       89    0.04426       0.1273        0.899
   1   rs1937438       1871    1        ADD       89   -0.02007     -0.05546       0.9559
   1   rs1937443       1872    2        ADD       89    -0.0271      -0.0735       0.9416
   1    rs937607       1873    1        ADD       89    -0.4131      -0.8521       0.3965
   1   rs1463885       1874    1        ADD       89     0.2361       0.6009       0.5495
   1   rs6588186       1875    1        ADD       88    0.02861       0.0843        0.933
   1   rs1566527       1876    1        ADD       89     0.1764       0.4757       0.6355
   1   rs2503170       1877    2        ADD       89    -0.1189      -0.3434       0.7321
   1   rs2503166       1878    2        ADD       89    -0.1189      -0.3434       0.7321
   1    rs583018       1879    2        ADD       89   -0.01089     -0.03323       0.9736
   1    rs945801       1880    2        ADD       89   -0.05248      -0.1554       0.8768
   1   rs7367706       1881    1        ADD       89     0.2645        0.859       0.3927
   1    rs502958       1882    2        ADD       89    -0.1784      -0.6038       0.5476
   1  rs11208834       1883    1        ADD       89    -0.1604      -0.1404       0.8887
   1  rs10493402       1884    1        ADD       89      1.902        1.468       0.1458
   1    rs783068       1885    1        ADD       89   -0.04289     -0.04542       0.9639
   1    rs945969       1886    0        ADD       89         NA           NA           NA
   1   rs1341245       1887    1        ADD       89     0.4582       0.5845       0.5604
   1   rs1819626       1888    1        ADD       89    -0.2693      -0.5174       0.6062
   1  rs12120303       1889    1        ADD       89     -0.187      -0.4584       0.6478
   1   rs6693644       1890    1        ADD       89    0.05943       0.1601       0.8732
   1   rs4655616       1891    1        ADD       89    0.05059       0.1394       0.8894
   1  rs10493411       1892    1        ADD       86    -0.4195       -1.146       0.2551
   1   rs7520353       1893    1        ADD       89      0.207        0.419       0.6762
   1   rs7543378       1894    1        ADD       89      1.097         2.14      0.03515
   1   rs2147777       1895    0        ADD       89         NA           NA           NA
   1  rs10493414       1896    1        ADD       87    -0.2518       -0.683       0.4965
   1    rs547926       1897    0        ADD       89         NA           NA           NA
   1    rs688630       1898    1        ADD       89     -3.033       -1.365       0.1759
   1  rs10493419       1899    1        ADD       89     0.3128       0.6404       0.5236
   1   rs1498347       1900    0        ADD       89         NA           NA           NA
   1   rs3738168       1901    1        ADD       89     0.5454        1.011       0.3149
   1   rs1280338       1902    0        ADD       89         NA           NA           NA
   1   rs1925410       1903    1        ADD       89     0.6193         1.22       0.2256
   1   rs3929738       1904    1        ADD       89     0.6193         1.22       0.2256
   1   rs2025608       1905    1        ADD       89       1.35        2.481      0.01501
   1   rs2755242       1906    1        ADD       89     0.6193         1.22       0.2256
   1   rs1024228       1907    1        ADD       89     0.3246        1.043       0.2996
   1   rs6701163       1908    1        ADD       87     0.5947        1.144        0.256
   1   rs1830513       1909    1        ADD       89        2.8        1.785       0.0778
   1   rs3762318       1910    1        ADD       89     0.7286         1.22       0.2258
   1  rs10889661       1911    1        ADD       88    -0.2198      -0.6133       0.5413
   1   rs4655689       1912    1        ADD       89     0.1117      0.06991       0.9444
   1    rs790634       1913    1        ADD       89     0.8668        1.054        0.295
   1   rs2201841       1914    2        ADD       87     0.2632       0.7386       0.4622
   1  rs10889675       1915    1        ADD       89    -0.1202      -0.2649       0.7917
   1  rs10889680       1916    1        ADD       88    -0.3666      -0.9253       0.3574
   1  rs11209050       1917    1        ADD       89     -0.199      -0.5065       0.6138
   1   rs3790566       1918    1        ADD       89    -0.2007      -0.5108       0.6108
   1   rs1058074       1919    1        ADD       89     0.4336        1.326       0.1883
   1  rs11590963       1920    1        ADD       89      0.456        1.354       0.1794
   1   rs4655544       1921    1        ADD       89   -0.09855      -0.1926       0.8477
   1   rs7517831       1922    0        ADD       87         NA           NA           NA
   1   rs6692344       1923    0        ADD       89         NA           NA           NA
   1   rs4655735       1924    1        ADD       89     0.1205       0.2957       0.7682
   1    rs787521       1925    1        ADD       89      1.653        1.782       0.0782
   1    rs787504       1926    1        ADD       89    -0.6484       -1.931      0.05669
   1  rs12076129       1927    1        ADD       89     0.3542       0.6021       0.5487
   1   rs1511686       1928    0        ADD       89         NA           NA           NA
   1   rs2295942       1929    1        ADD       84    -0.1952      -0.5879       0.5582
   1  rs12085997       1930    1        ADD       89    -0.9263      -0.8136       0.4181
   1   rs7530537       1931    1        ADD       89    -0.0907      -0.1031       0.9181
   1  rs12036392       1932    1        ADD       89    -0.4098       -1.102       0.2733
   1  rs12091105       1933    1        ADD       89     0.3812        1.087         0.28
   1   rs7525479       1934    1        ADD       89  -0.001864     -0.00529       0.9958
   1   rs7554886       1935    1        ADD       89      0.165        0.486       0.6282
   1  rs11583096       1936    1        ADD       89    0.04229       0.1164       0.9076
   1  rs10493429       1937    1        ADD       88   -0.02076     -0.06475       0.9485
   1   rs3982265       1938    1        ADD       89    -0.1413      -0.2159       0.8296
   1   rs9285768       1939    1        ADD       87    -0.3463      -0.7993       0.4263
   1    rs913062       1940    1        ADD       89     0.7256        2.226      0.02858
   1   rs1926291       1941    1        ADD       89      -1.03       -1.098       0.2751
   1   rs1808595       1942    0        ADD       89         NA           NA           NA
   1   rs1367452       1943    1        ADD       89     0.1679       0.4615       0.6456
   1   rs7529360       1944    1        ADD       87   -0.03161     -0.09714       0.9228
   1   rs1367444       1945    1        ADD       89    -0.2703      -0.6889       0.4927
   1   rs2566750       1946    0        ADD       89         NA           NA           NA
   1   rs3001035       1947    1        ADD       89    -0.9447       -1.081       0.2826
   1  rs12041665       1948    1        ADD       89      0.212       0.6046        0.547
   1   rs7554674       1949    1        ADD       89    0.04716       0.1248        0.901
   1   rs6588307       1950    1        ADD       89   -0.03472     -0.08516       0.9323
   1   rs9326081       1951    1        ADD       89      1.019        2.566        0.012
   1   rs4926370       1952    1        ADD       89    0.09168       0.2386        0.812
   1   rs4926337       1953    1        ADD       86     -0.203      -0.5478       0.5853
   1   rs3118405       1954    1        ADD       89     -0.207      -0.5017       0.6172
   1   rs3118420       1955    1        ADD       89     0.8138        1.897       0.0612
   1   rs2477082       1956    1        ADD       89     -1.369       -1.578       0.1181
   1   rs3790481       1957    1        ADD       89    0.08453       0.1502       0.8809
   1  rs10889770       1958    2        ADD       89     -0.278      -0.8197       0.4147
   1   rs1924533       1959    1        ADD       89    0.09574       0.1701       0.8653
   1  rs12073821       1960    0        ADD       89         NA           NA           NA
   1   rs3004682       1961    2        ADD       89   -0.01914     -0.05368       0.9573
   1   rs2206778       1962    1        ADD       89     0.2394       0.3984       0.6913
   1  rs10889786       1963    2        ADD       89     0.1797       0.3978       0.6917
   1   rs2745555       1964    1        ADD       89     0.1073       0.1906       0.8493
   1    rs995841       1965    1        ADD       89     -2.246       -2.654     0.009446
   1  rs12082832       1966    0        ADD       89         NA           NA           NA
   1    rs699229       1967    1        ADD       84     -1.204      -0.9586       0.3406
   1   rs1844946       1968    0        ADD       89         NA           NA           NA
   1   rs4926382       1969    0        ADD       89         NA           NA           NA
   1   rs2131125       1970    1        ADD       89     -2.744       -2.485      0.01488
   1  rs12067729       1971    0        ADD       89         NA           NA           NA
   1   rs4326670       1972    1        ADD       87     -2.325       -1.787      0.07752
   1  rs12044270       1973    1        ADD       89    0.05216      0.02322       0.9815
   1  rs11800685       1974    0        ADD       89         NA           NA           NA
   1  rs12030971       1975    2        ADD       89    -0.2353      -0.6175       0.5385
   1  rs12030960       1976    1        ADD       89     0.6716        1.897      0.06117
   1   rs2842038       1977    0        ADD       89         NA           NA           NA
   1  rs10157717       1978    0        ADD       89         NA           NA           NA
   1   rs1567214       1979    1        ADD       89    -0.6695       -1.838      0.06941
   1   rs2456910       1980    1        ADD       89    -0.1741      -0.5387       0.5914
   1   rs1336158       1981    1        ADD       89     0.6722        1.413       0.1612
   1  rs11209397       1982    2        ADD       88    -0.3789       -1.137       0.2587
   1   rs7355202       1983    0        ADD       89         NA           NA           NA
   1   rs2245510       1984    1        ADD       89   -0.07425      -0.1895       0.8501
   1    rs989129       1985    1        ADD       89     0.2216       0.5899       0.5568
   1   rs2815468       1986    1        ADD       89    -0.5364      -0.7175        0.475
   1   rs2815448       1987    0        ADD       89         NA           NA           NA
   1   rs7554909       1988    1        ADD       89     0.7632        1.183       0.2401
   1   rs1952140       1989    1        ADD       88      1.328        2.134      0.03569
   1  rs11209457       1990    1        ADD       89      1.318         2.13      0.03601
   1   rs1926269       1991    1        ADD       89     0.3378         1.08       0.2829
   1  rs11209478       1992    1        ADD       89     0.2264       0.3995       0.6905
   1   rs1891221       1993    1        ADD       89     0.2622       0.7954       0.4286
   1   rs1245070       1994    1        ADD       89    -0.2967      -0.3143        0.754
   1   rs1245053       1995    1        ADD       89      -1.07       -1.377       0.1719
   1   rs1749515       1996    1        ADD       89      -1.07       -1.377       0.1719
   1   rs1749496       1997    1        ADD       89    -0.2967      -0.3143        0.754
   1    rs800929       1998    0        ADD       89         NA           NA           NA
   1  rs10489554       1999    1        ADD       83     0.8791        2.451      0.01642
   1   rs1340752       2000    1        ADD       89    -0.3506      -0.9654        0.337
   1  rs10889850       2001    1        ADD       89     -0.646       -1.239       0.2186
   1   rs1417444       2002    1        ADD       88    -0.6726       -1.143       0.2561
   1   rs1938577       2003    1        ADD       87     0.8184       0.7105       0.4794
   1   rs2211659       2004    2        ADD       89     0.3074       0.9064       0.3672
   1   rs6663915       2005    2        ADD       89     0.3074       0.9064       0.3672
   1   rs7536845       2006    1        ADD       89   -0.08222      -0.2171       0.8287
   1  rs12024182       2007    1        ADD       87    -0.1475      -0.2538       0.8002
   1  rs12035813       2008    1        ADD       89    -0.1683      -0.2931       0.7702
   1   rs4650016       2009    1        ADD       87     0.3507       0.8274       0.4103
   1    rs970939       2010    0        ADD       89         NA           NA           NA
   1  rs11209589       2011    1        ADD       89    -0.4019        -1.12       0.2657
   1    rs621996       2012    1        ADD       89    0.05851       0.1728       0.8632
   1   rs3767214       2013    1        ADD       89   -0.09585      -0.2511       0.8023
   1    rs156108       2014    0        ADD       89         NA           NA           NA
   1   rs6691132       2015    0        ADD       89         NA           NA           NA
   1   rs1551389       2016    1        ADD       89    -0.4973       -1.414       0.1609
   1   rs1327874       2017    1        ADD       89    0.07613       0.2132       0.8317
   1    rs681475       2018    1        ADD       89    -0.4927       -1.214        0.228
   1   rs1021737       2019    1        ADD       87    -0.2756      -0.6154       0.5399
   1  rs10789311       2020    2        ADD       89    -0.0389      -0.1201       0.9047
   1    rs654044       2021    1        ADD       89    -0.1448       -0.403        0.688
   1    rs583567       2022    1        ADD       89     0.1358       0.3948       0.6939
   1   rs4233084       2023    1        ADD       89     -1.483       -2.253       0.0268
   1   rs1335225       2024    0        ADD       89         NA           NA           NA
   1   rs1316915       2025    1        ADD       89     0.1746       0.3496       0.7275
   1   rs2065717       2026    2        ADD       89   -0.04983      -0.1374        0.891
   1   rs1932057       2027    1        ADD       89     0.1287       0.3211       0.7489
   1   rs7516046       2028    0        ADD       89         NA           NA           NA
   1   rs1409982       2029    1        ADD       89     0.2923       0.8156       0.4169
   1   rs2182707       2030    2        ADD       82    -0.6055       -1.658       0.1011
   1   rs6664305       2031    1        ADD       89     0.9721        2.456      0.01605
   1   rs1409165       2032    1        ADD       89      -0.85       -2.606      0.01078
   1    rs496216       2033    0        ADD       89         NA           NA           NA
   1   rs2300167       2034    1        ADD       89     0.6304        1.869      0.06496
   1    rs997997       2035    1        ADD       89     0.6796        1.918      0.05844
   1      rs5670       2036    0        ADD       89         NA           NA           NA
   1   rs4272572       2037    1        ADD       89     0.6567        1.729      0.08739
   1   rs2817847       2038    1        ADD       89    -0.1479       -0.485       0.6289
   1   rs1418448       2039    1        ADD       89      1.624       0.7252       0.4703
   1   rs1954286       2040    1        ADD       89     0.7697        1.968      0.05222
   1  rs11588351       2041    1        ADD       89     0.7697        1.968      0.05222
   1   rs2790675       2042    2        ADD       89     0.7697        1.968      0.05222
   1   rs2421878       2043    0        ADD       89         NA           NA           NA
   1    rs652791       2044    0        ADD       89         NA           NA           NA
   1  rs12140592       2045    1        ADD       89      0.766        1.798      0.07572
   1  rs12026468       2046    2        ADD       89    -0.1774      -0.5124       0.6096
   1   rs6697634       2047    2        ADD       89    -0.2441      -0.7002       0.4857
   1   rs7537744       2048    0        ADD       89         NA           NA           NA
   1   rs1105985       2049    1        ADD       89    -0.1007      -0.2822       0.7784
   1  rs12754625       2050    1        ADD       89     -0.441      -0.6376       0.5254
   1   rs4649940       2051    2        ADD       89    -0.3984       -1.173       0.2441
   1   rs6680901       2052    2        ADD       89    -0.3173      -0.8912       0.3753
   1   rs1334992       2053    1        ADD       89     0.9801        1.841      0.06906
   1    rs610986       2054    1        ADD       87      0.786        1.703      0.09217
   1   rs1213513       2055    2        ADD       89   -0.01113     -0.03274        0.974
   1   rs2781160       2056    2        ADD       89    0.06685       0.1985       0.8431
   1    rs591031       2057    1        ADD       89   0.009529      0.02814       0.9776
   1   rs1413951       2058    0        ADD       89         NA           NA           NA
   1   rs2637689       2059    0        ADD       89         NA           NA           NA
   1   rs1459794       2060    1        ADD       89     0.1625       0.3398       0.7349
   1   rs1870523       2061    1        ADD       89    0.06278        0.143       0.8866
   1   rs2061496       2062    2        ADD       87     0.2054       0.5846       0.5604
   1    rs495411       2063    2        ADD       89     0.5303        1.578       0.1182
   1  rs12749167       2064    1        ADD       87    -0.7344       -2.107      0.03804
   1   rs6660086       2065    1        ADD       89    -0.7734       -2.266      0.02594
   1   rs1895876       2066    0        ADD       89         NA           NA           NA
   1  rs10493489       2067    2        ADD       85     0.2753       0.7734       0.4415
   1   rs3102926       2068    1        ADD       89    0.07718       0.2144       0.8307
   1   rs1486090       2069    1        ADD       89     0.6557        1.576       0.1187
   1  rs11209906       2070    2        ADD       89     0.1301       0.3376       0.7365
   1  rs11209910       2071    1        ADD       89     0.9044         2.56      0.01218
   1   rs2821241       2072    0        ADD       89         NA           NA           NA
   1   rs2821302       2073    0        ADD       89         NA           NA           NA
   1   rs2630428       2074    0        ADD       89         NA           NA           NA
   1   rs2298152       2075    1        ADD       89    -0.3591      -0.7745       0.4407
   1   rs1194286       2076    1        ADD       89    -0.5372       -1.294       0.1991
   1   rs1194263       2077    1        ADD       89    -0.5372       -1.294       0.1991
   1   rs1620977       2078    1        ADD       89   -0.05821      -0.1287       0.8979
   1  rs12143898       2079    1        ADD       87    -0.3397      -0.5728       0.5683
   1   rs1350767       2080    0        ADD       89         NA           NA           NA
   1   rs7532281       2081    1        ADD       89    -0.2292      -0.4297       0.6685
   1    rs782252       2082    1        ADD       89   -0.01299     -0.01654       0.9868
   1   rs1838658       2083    1        ADD       89   -0.01299     -0.01654       0.9868
   1    rs707444       2084    1        ADD       89     0.2764       0.2419       0.8094
   1  rs10493500       2085    1        ADD       88    -0.3123      -0.2367       0.8134
   1   rs1445590       2086    1        ADD       89       2.22        0.994        0.323
   1  rs12750136       2087    0        ADD       89         NA           NA           NA
   1   rs1418626       2088    1        ADD       89    -0.6319      -0.5636       0.5745
   1   rs6424477       2089    1        ADD       89     0.3692       0.3593       0.7203
   1  rs12074405       2090    1        ADD       89     0.3692       0.3593       0.7203
   1  rs10493505       2091    1        ADD       85     0.5881        1.485       0.1413
   1   rs4551545       2092    2        ADD       89     0.4109        1.047       0.2978
   1   rs4509530       2093    2        ADD       89     0.4109        1.047       0.2978
   1   rs7520820       2094    0        ADD       89         NA           NA           NA
   1  rs10493511       2095    0        ADD       89         NA           NA           NA
   1  rs11210061       2096    0        ADD       88         NA           NA           NA
   1  rs11210075       2097    1        ADD       89     0.1611       0.3763       0.7076
   1   rs1358037       2098    1        ADD       89     -1.002        -1.93      0.05685
   1   rs2692843       2099    1        ADD       89     -1.002        -1.93      0.05685
   1   rs4233091       2100    1        ADD       89     0.1051       0.2343       0.8153
   1  rs12724056       2101    1        ADD       89     0.1051       0.2343       0.8153
   1   rs4409593       2102    1        ADD       89     0.1051       0.2343       0.8153
   1   rs6424508       2103    1        ADD       89    -0.4324        -1.14       0.2573
   1   rs4649975       2104    1        ADD       89    -0.4324        -1.14       0.2573
   1   rs6673995       2105    0        ADD       89         NA           NA           NA
   1  rs11210140       2106    0        ADD       89         NA           NA           NA
   1   rs4294371       2107    1        ADD       89   0.005337       0.0118       0.9906
   1   rs7514832       2108    1        ADD       89    -0.3463      -0.9114       0.3646
   1   rs4288548       2109    1        ADD       89    -0.3463      -0.9114       0.3646
   1   rs6684841       2110    1        ADD       89    -0.3463      -0.9114       0.3646
   1  rs10890023       2111    0        ADD       89         NA           NA           NA
   1  rs11210194       2112    0        ADD       89         NA           NA           NA
   1   rs1475061       2113    1        ADD       89    -0.4219       -1.039       0.3016
   1   rs1923212       2114    1        ADD       89    -0.4219       -1.039       0.3016
   1  rs10736419       2115    1        ADD       89    -0.4219       -1.039       0.3016
   1   rs1338651       2116    1        ADD       84    -0.4568       -1.101        0.274
   1   rs1538375       2117    1        ADD       89    -0.3747      -0.9266       0.3567
   1   rs1846727       2118    1        ADD       88    -0.3832      -0.9412       0.3492
   1   rs9425120       2119    1        ADD       89    -0.5175       -1.328       0.1875
   1   rs6682300       2120    0        ADD       89         NA           NA           NA
   1   rs7538462       2121    1        ADD       89    -0.1357      -0.2919       0.7711
   1   rs2173894       2122    1        ADD       89    -0.1351      -0.2745       0.7844
   1   rs1566585       2123    1        ADD       89   -0.06133      -0.1111       0.9118
   1   rs1329992       2124    1        ADD       89   -0.07007      -0.1291       0.8976
   1  rs11809325       2125    0        ADD       87         NA           NA           NA
   1   rs3738117       2126    1        ADD       89     0.1529       0.3302       0.7421
   1   rs6424561       2127    1        ADD       89    -0.1811       -0.516       0.6072
   1   rs2133001       2128    1        ADD       89    0.05373       0.1155       0.9083
   1   rs2342213       2129    1        ADD       89     0.4746        1.215       0.2275
   1   rs1497856       2130    1        ADD       89     0.7802        2.027      0.04568
   1   rs1856782       2131    0        ADD       87         NA           NA           NA
   1   rs2603539       2132    1        ADD       89    -0.1056      -0.2144       0.8307
   1  rs10493528       2133    1        ADD       89    -0.3239      -0.2835       0.7774
   1  rs12064998       2134    1        ADD       89    -0.3239      -0.2835       0.7774
   1   rs1538840       2135    0        ADD       89         NA           NA           NA
   1  rs10157174       2136    0        ADD       89         NA           NA           NA
   1   rs7524306       2137    1        ADD       89    -0.2756      -0.2681       0.7892
   1  rs12048351       2138    1        ADD       89   -0.06175      -0.1476        0.883
   1  rs12402231       2139    1        ADD       89   -0.06175      -0.1476        0.883
   1   rs4650249       2140    1        ADD       87    -0.2891       -0.279       0.7809
   1    rs471496       2141    1        ADD       89    -0.2756      -0.2681       0.7892
   1   rs2034453       2142    1        ADD       89     0.2937       0.6873       0.4937
   1   rs2039407       2143    0        ADD       89         NA           NA           NA
   1   rs1832807       2144    0        ADD       89         NA           NA           NA
   1    rs699835       2145    1        ADD       89    -0.9079       -1.638       0.1051
   1   rs6424586       2146    0        ADD       89         NA           NA           NA
   1  rs10789395       2147    1        ADD       89   -0.07243      -0.1885       0.8509
   1   rs7515072       2148    1        ADD       89    -0.1839      -0.4053       0.6862
   1   rs3765670       2149    1        ADD       88    -0.2469      -0.5145       0.6083
   1    rs642167       2150    1        ADD       87      -0.12      -0.2903       0.7723
   1   rs9326113       2151    1        ADD       89     0.5937       0.7948       0.4289
   1   rs9729683       2152    1        ADD       87     0.5816       0.7716       0.4425
   1   rs6698622       2153    1        ADD       89   -0.06638      -0.1453       0.8848
   1   rs3931879       2154    1        ADD       89    -0.0745      -0.2061       0.8372
   1   rs2305549       2155    1        ADD       89    -0.1086      -0.2838       0.7772
   1   rs2305550       2156    1        ADD       89      0.534       0.5201       0.6043
   1  rs11210490       2157    1        ADD       89       0.81        1.257       0.2122
   1    rs624818       2158    1        ADD       89    -0.2746      -0.7424       0.4599
   1    rs696667       2159    1        ADD       89     -1.369        -1.05       0.2966
   1   rs2032969       2160    2        ADD       89     0.1938       0.5467        0.586
   1   rs1590639       2161    1        ADD       87     -0.127      -0.1135       0.9099
   1   rs1327096       2162    1        ADD       89    -0.8213       -1.539       0.1274
   1  rs11162075       2163    2        ADD       89    -0.7042       -1.727      0.08777
   1  rs11586363       2164    1        ADD       89    -0.9191       -1.702       0.0923
   1   rs1413994       2165    1        ADD       89    -0.9139       -1.312       0.1928
   1  rs12047110       2166    2        ADD       89    -0.6488       -1.642       0.1041
   1   rs3845358       2167    1        ADD       89      0.761        0.477       0.6346
   1  rs12354198       2168    1        ADD       89      1.433        0.901       0.3701
   1    rs169453       2169    1        ADD       89     -1.074       -1.968       0.0523
   1   rs6695423       2170    1        ADD       87    -0.9317      -0.4111        0.682
   1  rs10493555       2171    1        ADD       89     -1.425      -0.8962       0.3726
   1   rs4949821       2172    1        ADD       87    -0.9317      -0.4111        0.682
   1    rs609574       2173    1        ADD       89      -0.52       -1.035       0.3036
   1  rs10493566       2174    1        ADD       89    -0.3848      -0.5256       0.6005
   1    rs588098       2175    1        ADD       89    -0.3848      -0.5256       0.6005
   1    rs625357       2176    1        ADD       89    -0.9495      -0.8341       0.4065
   1   rs1249675       2177    1        ADD       87    -0.7939       -1.572       0.1197
   1   rs6656537       2178    2        ADD       89    -0.6756        -1.55       0.1248
   1  rs10518500       2179    1        ADD       87     -1.333       -1.295       0.1987
   1   rs1913124       2180    1        ADD       89     0.0949       0.1319       0.8954
   1   rs1249850       2181    1        ADD       89     0.0949       0.1319       0.8954
   1   rs2083868       2182    1        ADD       89    -0.3946       -0.897       0.3722
   1  rs13373792       2183    1        ADD       89     -0.698      -0.6806       0.4979
   1    rs211771       2184    1        ADD       89    -0.2258      -0.2568        0.798
   1    rs211783       2185    1        ADD       87     -1.522      -0.9506       0.3445
   1  rs10489587       2186    2        ADD       89    -0.1902      -0.5269       0.5996
   1   rs6593584       2187    1        ADD       89    -0.5724      -0.8841       0.3791
   1    rs211725       2188    0        ADD       87         NA           NA           NA
   1  rs12131431       2189    0        ADD       89         NA           NA           NA
   1   rs1858536       2190    1        ADD       89    0.07246      0.07046        0.944
   1   rs7534754       2191    1        ADD       89    0.07246      0.07046        0.944
   1   rs1146574       2192    1        ADD       89    -0.5237      -0.3996       0.6905
   1   rs1146640       2193    0        ADD       87         NA           NA           NA
   1   rs5745331       2194    1        ADD       89   -0.01375     -0.01337       0.9894
   1   rs5745391       2195    1        ADD       89      -1.54      -0.9693       0.3351
   1   rs5745425       2196    1        ADD       89      -1.54      -0.9693       0.3351
   1   rs5745523       2197    1        ADD       89     0.2889       0.8792       0.3817
   1   rs5745545       2198    1        ADD       89      0.343       0.3003       0.7647
   1   rs1628063       2199    1        ADD       89      0.343       0.3003       0.7647
   1   rs1251594       2200    1        ADD       89     0.2554       0.7658       0.4459
   1   rs1251538       2201    0        ADD       89         NA           NA           NA
   1   rs1251563       2202    0        ADD       89         NA           NA           NA
   1   rs2066213       2203    1        ADD       89     0.4076        1.236       0.2199
   1   rs1251526       2204    1        ADD       89     -2.973       -2.336      0.02178
   1  rs10493579       2205    1        ADD       89    0.06872      0.07812       0.9379
   1   rs1251512       2206    1        ADD       89    -0.3987      -0.5084       0.6124
   1   rs6692547       2207    1        ADD       89    -0.4672      -0.4549       0.6503
   1  rs10493583       2208    1        ADD       89    0.08917       0.1585       0.8745
   1   rs2631782       2209    0        ADD       89         NA           NA           NA
   1    rs392194       2210    0        ADD       89         NA           NA           NA
   1    rs419725       2211    0        ADD       89         NA           NA           NA
   1   rs2783986       2212    0        ADD       89         NA           NA           NA
   1   rs2631789       2213    0        ADD       87         NA           NA           NA
   1    rs522935       2214    1        ADD       89      1.617        2.809     0.006144
   1   rs2225784       2215    1        ADD       89    -0.5069         -1.4        0.165
   1  rs10493591       2216    0        ADD       89         NA           NA           NA
   1    rs942699       2217    1        ADD       87    -0.8455       -2.248      0.02716
   1  rs11162138       2218    2        ADD       89    -0.8561       -2.627      0.01019
   1   rs2147791       2219    1        ADD       89    -0.2419       -0.633       0.5284
   1   rs7554005       2220    1        ADD       89    -0.6864       -2.113      0.03744
   1   rs6685154       2221    1        ADD       89     0.1397       0.2872       0.7747
   1   rs4357574       2222    1        ADD       89    0.06123       0.1838       0.8546
   1    rs315019       2223    1        ADD       87     0.6964        1.458       0.1485
   1   rs1184626       2224    1        ADD       89    -0.3685      -0.9411       0.3493
   1    rs644360       2225    1        ADD       89     -0.328      -0.3965       0.6927
   1    rs620381       2226    2        ADD       89    -0.5167       -1.389       0.1684
   1    rs653833       2227    1        ADD       89     -1.241       -1.888      0.06232
   1    rs664015       2228    1        ADD       87    -0.5285       -1.455       0.1493
   1   rs3928852       2229    1        ADD       89      0.291       0.7845       0.4349
   1   rs6663361       2230    1        ADD       87    -0.8877       -1.804      0.07482
   1   rs4586020       2231    1        ADD       89   -0.04014      -0.1051       0.9165
   1   rs2350643       2232    1        ADD       87      1.019        1.231       0.2216
   1   rs9661758       2233    1        ADD       87     0.4831         1.31       0.1938
   1   rs1718908       2234    0        ADD       89         NA           NA           NA
   1   rs4949754       2235    1        ADD       89    -0.7557       -1.953      0.05409
   1   rs1252598       2236    2        ADD       89    -0.3725       -1.169       0.2456
   1  rs11162242       2237    0        ADD       89         NA           NA           NA
   1  rs10782639       2238    1        ADD       89     0.5292        1.216       0.2274
   1    rs199698       2239    1        ADD       89   -0.09895      -0.1125       0.9107
   1    rs199666       2240    1        ADD       81     0.1076        0.311       0.7566
   1  rs11162271       2241    1        ADD       89     0.5056        1.428       0.1568
   1   rs4949770       2242    0        ADD       89         NA           NA           NA
   1   rs1146675       2243    2        ADD       89     0.5056        1.428       0.1568
   1  rs12059517       2244    1        ADD       89   0.003539     0.009447       0.9925
   1    rs839810       2245    1        ADD       89     -1.535       -1.776      0.07915
   1   rs1721161       2246    1        ADD       89     0.3141       0.7715       0.4425
   1   rs1167218       2247    1        ADD       88     0.3213       0.7828       0.4359
   1   rs1167212       2248    1        ADD       89     0.5286       0.2354       0.8145
   1   rs4949793       2249    1        ADD       89     0.5286       0.2354       0.8145
   1   rs6691415       2250    1        ADD       89     0.1977       0.4537       0.6512
   1   rs2602936       2251    1        ADD       89    0.04584       0.1095        0.913
   1  rs10518551       2252    1        ADD       89     -1.741        -1.34       0.1836
   1   rs7512897       2253    1        ADD       89      0.117       0.2753       0.7837
   1   rs2803162       2254    2        ADD       89    -0.3342      -0.9317        0.354
   1   rs2647497       2255    0        ADD       89         NA           NA           NA
   1   rs2803157       2256    0        ADD       89         NA           NA           NA
   1   rs2647486       2257    1        ADD       89     0.0349       0.0887       0.9295
   1   rs7552291       2258    1        ADD       87     -0.103      -0.2946        0.769
   1   rs7532455       2259    0        ADD       87         NA           NA           NA
   1   rs2088058       2260    2        ADD       89     0.1511       0.4363       0.6637
   1    rs278848       2261    1        ADD       89     -0.033      -0.0952       0.9244
   1   rs2296227       2262    1        ADD       89     -0.033      -0.0952       0.9244
   1  rs12035132       2263    1        ADD       89     0.6944        1.469       0.1456
   1    rs750720       2264    1        ADD       89     -1.171        -1.94      0.05567
   1  rs12401738       2265    0        ADD       88         NA           NA           NA
   1   rs6656888       2266    1        ADD       89     -1.171        -1.94      0.05567
   1   rs6424664       2267    1        ADD       89    -0.7348       -1.291          0.2
   1    rs693127       2268    0        ADD       89         NA           NA           NA
   1    rs540742       2269    2        ADD       89    -0.1634      -0.5047       0.6151
   1   rs1359043       2270    1        ADD       88     0.5729        1.316       0.1917
   1    rs683097       2271    2        ADD       89     0.6145        1.458       0.1483
   1   rs1323097       2272    1        ADD       89     0.1218       0.3263        0.745
   1   rs1328446       2273    0        ADD       89         NA           NA           NA
   1   rs6686438       2274    2        ADD       89    -0.1045      -0.2817       0.7788
   1   rs1417103       2275    1        ADD       89    -0.5155      -0.7715       0.4425
   1   rs1927326       2276    0        ADD       89         NA           NA           NA
   1   rs1248598       2277    1        ADD       89      1.011       0.6345       0.5274
   1  rs10489785       2278    1        ADD       83      0.212       0.5824       0.5619
   1  rs10489786       2279    0        ADD       89         NA           NA           NA
   1   rs3753380       2280    1        ADD       89     0.5835        1.696      0.09345
   1  rs12725125       2281    1        ADD       89    -0.7714       -1.121       0.2655
   1    rs501078       2282    1        ADD       88    0.07003       0.1809       0.8569
   1   rs1265671       2283    1        ADD       89    -0.0474      -0.1485       0.8823
   1    rs984107       2284    1        ADD       89     -0.213      -0.5241       0.6015
   1    rs273236       2285    0        ADD       89         NA           NA           NA
   1    rs695172       2286    1        ADD       89    -0.6294       -1.673      0.09783
   1  rs10493612       2287    1        ADD       86     0.3553        0.617       0.5389
   1   rs1780747       2288    2        ADD       84    -0.1385      -0.3431       0.7324
   1   rs4650601       2289    1        ADD       89     0.1559       0.2921       0.7709
   1   rs1614601       2290    0        ADD       89         NA           NA           NA
   1   rs6687530       2291    0        ADD       89         NA           NA           NA
   1   rs2352522       2292    2        ADD       89    -0.1958       -0.554        0.581
   1   rs3012084       2293    1        ADD       89     0.4552        1.148       0.2543
   1   rs2105424       2294    1        ADD       89     0.1507       0.3797       0.7051
   1  rs12736571       2295    0        ADD       89         NA           NA           NA
   1  rs10158148       2296    1        ADD       89    -0.2135      -0.5082       0.6126
   1   rs1352555       2297    1        ADD       89    -0.2135      -0.5082       0.6126
   1   rs2882992       2298    0        ADD       89         NA           NA           NA
   1   rs1571991       2299    1        ADD       89     0.2641       0.7357       0.4639
   1   rs7551830       2300    0        ADD       89         NA           NA           NA
   1   rs7535197       2301    1        ADD       89     0.1061       0.3209       0.7491
   1   rs1332829       2302    1        ADD       89     0.1061       0.3209       0.7491
   1   rs1332837       2303    1        ADD       89   -0.05598      -0.1435       0.8863
   1  rs10518601       2304    1        ADD       89     0.3741        0.736       0.4637
   1    rs228563       2305    1        ADD       89     0.2561       0.5197       0.6046
   1    rs228516       2306    1        ADD       89    -0.2862      -0.8614       0.3914
   1    rs986970       2307    1        ADD       89     0.2735       0.8242       0.4121
   1  rs10489650       2308    1        ADD       84      0.515         1.45        0.151
   1   rs1331721       2309    1        ADD       89     0.4381        1.322       0.1896
   1   rs1412137       2310    1        ADD       89    -0.1251      -0.3179       0.7514
   1  rs10732727       2311    1        ADD       89    -0.1251      -0.3179       0.7514
   1    rs962933       2312    1        ADD       89    -0.1022      -0.2595       0.7959
   1   rs3015050       2313    1        ADD       89    -0.1559      -0.4168       0.6778
   1   rs3015110       2314    0        ADD       89         NA           NA           NA
   1   rs2934874       2315    0        ADD       89         NA           NA           NA
   1   rs7516261       2316    1        ADD       89    0.04295       0.1018       0.9192
   1   rs2132055       2317    1        ADD       89    0.04295       0.1018       0.9192
   1    rs869311       2318    1        ADD       89   -0.03064      -0.0726       0.9423
   1   rs2016809       2319    1        ADD       89    0.09018       0.2138       0.8312
   1   rs1479740       2320    1        ADD       89     0.1192        0.283       0.7779
   1  rs11162759       2321    0        ADD       89         NA           NA           NA
   1  rs11162772       2322    2        ADD       89     0.9334        2.784     0.006586
   1  rs10493651       2323    1        ADD       89 -0.0009152    -0.002164       0.9983
   1  rs12036855       2324    1        ADD       89      1.081        1.523       0.1314
   1   rs1916847       2325    1        ADD       89     -1.283       -3.002     0.003499
   1   rs1404071       2326    1        ADD       89     0.2449       0.4978       0.6199
   1  rs10874075       2327    1        ADD       89     0.9061       0.5682       0.5713
   1   rs6424674       2328    1        ADD       89     0.1231        0.223        0.824
   1   rs2043802       2329    1        ADD       89      1.178        1.154       0.2515
   1   rs6696969       2330    1        ADD       89     0.3078       0.9164        0.362
   1   rs7531022       2331    1        ADD       89    -0.3446      -0.6752       0.5014
   1    rs699000       2332    0        ADD       89         NA           NA           NA
   1    rs159863       2333    1        ADD       89      0.092       0.1912       0.8488
   1  rs10493634       2334    1        ADD       88     0.2002       0.5985       0.5511
   1  rs12033487       2335    1        ADD       89     -1.383       -2.434      0.01698
   1    rs952312       2336    1        ADD       83    -0.2495      -0.6451       0.5207
   1  rs10782712       2337    1        ADD       89      0.141        0.356       0.7227
   1  rs10493659       2338    1        ADD       79    -0.3691      -0.5786       0.5646
   1   rs6424687       2339    1        ADD       89     0.3647        1.095       0.2766
   1   rs4454493       2340    1        ADD       87     -2.125       -2.641     0.009831
   1  rs10782718       2341    1        ADD       87     0.1097       0.3164       0.7525
   1   rs4483362       2342    1        ADD       89    -0.4495      -0.9998       0.3202
   1  rs12025609       2343    1        ADD       89     -0.409      -0.8922       0.3748
   1   rs1687844       2344    1        ADD       89    -0.9392       -2.805     0.006212
   1   rs1339064       2345    1        ADD       89    0.06818       0.1618       0.8718
   1   rs1342860       2346    1        ADD       89     0.6021        1.423       0.1583
   1   rs1687835       2347    1        ADD       89      0.517        1.267       0.2084
   1   rs3014987       2348    1        ADD       89     0.7902        1.891      0.06199
   1    rs557672       2349    1        ADD       89     0.7531        1.775      0.07931
   1  rs10518645       2350    1        ADD       89      1.006        0.884       0.3791
   1  rs11810341       2351    1        ADD       89     -1.056        -1.21       0.2294
   1   rs1541775       2352    0        ADD       89         NA           NA           NA
   1   rs6673511       2353    1        ADD       89     -1.316       -2.072       0.0412
   1   rs2081695       2354    1        ADD       87     0.1293        0.361        0.719
   1    rs242294       2355    1        ADD       89    -0.5927       -1.334       0.1857
   1   rs4650472       2356    0        ADD       89         NA           NA           NA
   1  rs10493663       2357    1        ADD       89    -0.6371        -1.04       0.3014
   1  rs10874145       2358    2        ADD       89    0.02701      0.08065       0.9359
   1  rs12087609       2359    1        ADD       89     0.2058       0.2487       0.8042
   1   rs1342404       2360    1        ADD       89     0.1502       0.4351       0.6646
   1   rs1298129       2361    1        ADD       89      -0.39       -1.038       0.3019
   1  rs10493676       2362    0        ADD       89         NA           NA           NA
   1   rs1342410       2363    1        ADD       89    -0.8757      -0.8552       0.3948
   1  rs10782734       2364    2        ADD       89    -0.0563       -0.152       0.8795
   1   rs7553881       2365    2        ADD       89   -0.08303      -0.2557       0.7988
   1   rs2892673       2366    1        ADD       89     0.6515        1.513       0.1339
   1   rs1361166       2367    1        ADD       89      1.632        2.132      0.03585
   1   rs4650353       2368    1        ADD       89    -0.3495      -0.9373       0.3512
   1   rs1415933       2369    1        ADD       89      1.135        1.639       0.1048
   1   rs2152988       2370    1        ADD       88     0.8183        1.188       0.2382
   1  rs12409530       2371    1        ADD       89      1.378        2.085      0.04003
   1   rs1365523       2372    1        ADD       89    -0.2541      -0.7376       0.4628
   1  rs10458501       2373    1        ADD       89     0.6875         1.85      0.06769
   1  rs12754412       2374    0        ADD       89         NA           NA           NA
   1   rs1426784       2375    2        ADD       89    -0.4795       -1.391       0.1676
   1  rs10518651       2376    0        ADD       89         NA           NA           NA
   1   rs1195703       2377    1        ADD       89     0.7117        1.826      0.07134
   1   rs3904049       2378    1        ADD       89    -0.6906       -1.896       0.0613
   1  rs12741890       2379    1        ADD       89    0.01548      0.02438       0.9806
   1   rs6683111       2380    1        ADD       89     0.1653       0.2352       0.8146
   1  rs12142340       2381    1        ADD       89    -0.1064      -0.1572       0.8755
   1   rs1887470       2382    0        ADD       89         NA           NA           NA
   1   rs1547673       2383    1        ADD       88     0.5549       0.4211       0.6747
   1   rs1327614       2384    1        ADD       89    -0.1979      -0.4899       0.6255
   1   rs2182766       2385    1        ADD       89    -0.2591      -0.2268       0.8211
   1   rs6667326       2386    1        ADD       89    0.02175      0.06384       0.9492
   1  rs11163274       2387    1        ADD       89     0.8038         1.35       0.1804
   1  rs10782760       2388    0        ADD       89         NA           NA           NA
   1   rs6667869       2389    1        ADD       87     0.4303       0.8861       0.3781
   1   rs9425192       2390    0        ADD       87         NA           NA           NA
   1   rs6687116       2391    1        ADD       89    -0.2601      -0.8273       0.4103
   1  rs10518656       2392    1        ADD       88    -0.9163      -0.9729       0.3333
   1   rs6674509       2393    1        ADD       89    -0.3548        -1.05       0.2964
   1   rs6702189       2394    1        ADD       89     0.3694       0.7568       0.4512
   1   rs2224889       2395    1        ADD       88    -0.2729      -0.7303       0.4672
   1  rs10493697       2396    1        ADD       89    -0.3541       -1.039       0.3019
   1    rs477742       2397    1        ADD       89     0.4417        1.076       0.2848
   1    rs662179       2398    1        ADD       89     0.2048        0.479       0.6331
   1  rs12139644       2399    1        ADD       87    -0.2193       -0.523       0.6024
   1  rs10874266       2400    2        ADD       89   -0.03745      -0.1036       0.9177
   1    rs770146       2401    1        ADD       89     0.6275        1.023       0.3092
   1  rs12731297       2402    1        ADD       87    -0.5197       -1.346        0.182
   1    rs700035       2403    1        ADD       89   -0.01009     -0.01718       0.9863
   1   rs3828123       2404    1        ADD       89     -1.153       -1.324       0.1888
   1  rs10493704       2405    2        ADD       88    -0.2831      -0.5508       0.5832
   1  rs10518661       2406    1        ADD       89      1.117        2.123      0.03663
   1   rs1342127       2407    1        ADD       87    -0.3609      -0.4778        0.634
   1   rs7413275       2408    1        ADD       89     0.5616        1.487       0.1406
   1   rs3828118       2409    1        ADD       89     0.7345        1.649       0.1027
   1   rs2389213       2410    1        ADD       89      1.117        2.123      0.03663
   1  rs12740307       2411    1        ADD       89     -1.301       -2.754     0.007158
   1   rs4421627       2412    1        ADD       89    -0.8234        -2.34      0.02158
   1  rs10493708       2413    1        ADD       86    0.09991       0.2396       0.8113
   1  rs12081390       2414    0        ADD       89         NA           NA           NA
   1  rs11581695       2415    0        ADD       89         NA           NA           NA
   1   rs1144347       2416    1        ADD       89    -0.4119       -1.224       0.2244
   1   rs1505550       2417    2        ADD       87    -0.4072       -1.235       0.2204
   1  rs10493709       2418    1        ADD       89    -0.1066      -0.2974       0.7669
   1   rs1281836       2419    0        ADD       89         NA           NA           NA
   1   rs1857814       2420    1        ADD       89    -0.3495      -0.8916       0.3751
   1    rs698003       2421    0        ADD       89         NA           NA           NA
   1   rs1281588       2422    1        ADD       89     0.5796        1.537       0.1279
   1   rs1281595       2423    0        ADD       87         NA           NA           NA
   1  rs12116845       2424    0        ADD       89         NA           NA           NA
   1  rs12407777       2425    1        ADD       89    -0.2301      -0.7371       0.4631
   1   rs7544706       2426    1        ADD       89    -0.1342      -0.4059       0.6858
   1    rs318410       2427    2        ADD       87   -0.07668      -0.2311       0.8178
   1   rs9661164       2428    1        ADD       89   0.002777     0.007776       0.9938
   1   rs6689622       2429    1        ADD       89    -0.6294       -1.585       0.1166
   1  rs10518668       2430    0        ADD       87         NA           NA           NA
   1    rs384353       2431    1        ADD       89    -0.2814      -0.8204       0.4142
   1   rs9324200       2432    1        ADD       87    -0.5054      -0.6783       0.4994
   1  rs10518670       2433    1        ADD       89      0.415       0.8662       0.3888
   1   rs1327113       2434    1        ADD       89    0.07598       0.2152       0.8301
   1   rs6429835       2435    1        ADD       87    -0.2758      -0.6768       0.5004
   1    rs320898       2436    0        ADD       89         NA           NA           NA
   1   rs4364877       2437    1        ADD       89    -0.5942       -1.185       0.2393
   1  rs12129701       2438    1        ADD       89     0.3639       0.6834       0.4962
   1  rs12075853       2439    0        ADD       89         NA           NA           NA
   1   rs3845619       2440    1        ADD       89      0.444        1.189       0.2375
   1   rs7522409       2441    0        ADD       89         NA           NA           NA
   1  rs11163625       2442    1        ADD       89      0.444        1.189       0.2375
   1   rs4662180       2443    0        ADD       87         NA           NA           NA
   1   rs2274895       2444    1        ADD       89    -0.1882       -0.573       0.5681
   1  rs11163648       2445    2        ADD       89   -0.05708      -0.1423       0.8872
   1   rs2159497       2446    1        ADD       89       0.57        1.627       0.1074
   1    rs323935       2447    0        ADD       89         NA           NA           NA
   1   rs7521143       2448    1        ADD       89    -0.1488      -0.3757        0.708
   1  rs11163691       2449    1        ADD       89   -0.04795      -0.1131       0.9102
   1   rs3864586       2450    1        ADD       89   -0.02586     -0.01619       0.9871
   1  rs12047942       2451    1        ADD       87    0.02057      0.04615       0.9633
   1  rs11163719       2452    1        ADD       89     0.2827       0.8508       0.3972
   1   rs3904795       2453    1        ADD       89    -0.3049      -0.6732       0.5026
   1  rs12040151       2454    2        ADD       89    -0.7941        -2.06      0.04238
   1   rs6679886       2455    1        ADD       89     -1.521      -0.9568       0.3413
   1   rs7549499       2456    1        ADD       89    0.08894        0.205       0.8381
   1   rs4256830       2457    1        ADD       89     -5.092       -2.337      0.02175
   1   rs4344343       2458    1        ADD       87    0.06589       0.1559       0.8765
   1   rs4907161       2459    1        ADD       89    0.04203       0.1009       0.9198
   1   rs6576916       2460    1        ADD       89     -5.092       -2.337      0.02175
   1   rs4584410       2461    0        ADD       89         NA           NA           NA
   1   rs6689132       2462    1        ADD       89    -0.3076      -0.9141       0.3632
   1   rs6691243       2463    1        ADD       89     0.2757       0.8775       0.3826
   1   rs7513510       2464    1        ADD       89     0.9798        1.044       0.2993
   1    rs714280       2465    1        ADD       89    0.07538       0.1554       0.8769
   1  rs10489506       2466    1        ADD       83     0.2913       0.6187       0.5378
   1    rs969724       2467    1        ADD       87    -0.6377       -1.052       0.2956
   1   rs2024591       2468    1        ADD       89     0.6447        1.763      0.08145
   1   rs1359331       2469    1        ADD       89     0.6447        1.763      0.08145
   1  rs11809383       2470    0        ADD       89         NA           NA           NA
   1    rs532246       2471    1        ADD       89     -1.038        -2.05      0.04336
   1   rs4907191       2472    1        ADD       89     0.8572        2.382      0.01939
   1   rs2147950       2473    1        ADD       89     0.6447        1.763      0.08145
   1    rs611399       2474    1        ADD       89     -1.239       -2.312      0.02315
   1  rs11163895       2475    2        ADD       89    -0.1874      -0.5821        0.562
   1  rs11802585       2476    0        ADD       89         NA           NA           NA
   1  rs10782823       2477    2        ADD       89   -0.02526     -0.08026       0.9362
   1    rs582201       2478    1        ADD       89    -0.4194      -0.5841       0.5606
   1    rs603939       2479    1        ADD       89     0.1111       0.3506       0.7268
   1    rs621670       2480    0        ADD       89         NA           NA           NA
   1    rs316681       2481    1        ADD       89     -2.308       -1.462       0.1473
   1    rs178368       2482    1        ADD       89     0.7187        1.528       0.1301
   1    rs315511       2483    1        ADD       89     0.1914       0.5402       0.5904
   1   rs3121147       2484    1        ADD       83    0.05308       0.1397       0.8893
   1   rs1857929       2485    1        ADD       89     0.8034        1.945      0.05503
   1  rs11163981       2486    1        ADD       87     0.8447        2.014      0.04716
   1   rs2794218       2487    1        ADD       89     0.8034        1.945      0.05503
   1   rs6576716       2488    0        ADD       89         NA           NA           NA
   1   rs2994953       2489    1        ADD       89     0.5875        1.335       0.1855
   1  rs11164018       2490    1        ADD       89      0.206       0.5077        0.613
   1  rs11164030       2491    1        ADD       89    -0.4175      -0.7903       0.4315
   1   rs2911560       2492    0        ADD       89         NA           NA           NA
   1   rs2911570       2493    0        ADD       89         NA           NA           NA
   1   rs4506477       2494    1        ADD       89    -0.6069       -1.416       0.1603
   1   rs1417296       2495    0        ADD       89         NA           NA           NA
   1   rs9662735       2496    0        ADD       87         NA           NA           NA
   1   rs4907007       2497    2        ADD       89     0.4325        1.243       0.2173
   1   rs2389786       2498    1        ADD       89    -0.1323      -0.3145       0.7539
   1   rs1325273       2499    2        ADD       89   -0.09815      -0.2755       0.7836
   1   rs1886648       2500    1        ADD       89     0.2685       0.6655       0.5075
   1  rs12567433       2501    1        ADD       89     0.3287        1.043       0.2999
   1    rs639500       2502    1        ADD       89     0.4261        1.219        0.226
   1   rs7516625       2503    1        ADD       89      0.167       0.4733       0.6372
   1   rs7529553       2504    0        ADD       89         NA           NA           NA
   1  rs12755226       2505    1        ADD       89    -0.2086      -0.5375       0.5923
   1   rs7527292       2506    1        ADD       89    -0.2294      -0.6011       0.5494
   1   rs1026469       2507    1        ADD       89     0.4834        1.431        0.156
   1   rs3816578       2508    1        ADD       89    -0.6436       -0.862       0.3911
   1    rs817393       2509    0        ADD       89         NA           NA           NA
   1    rs817418       2510    1        ADD       89     -1.053       -2.136      0.03545
   1    rs817452       2511    1        ADD       89     -1.053       -2.136      0.03545
   1    rs709797       2512    0        ADD       89         NA           NA           NA
   1  rs11161570       2513    1        ADD       89   -0.03063     -0.09704       0.9229
   1   rs2735592       2514    1        ADD       89   0.006893      0.01897       0.9849
   1    rs233102       2515    1        ADD       89    0.05182       0.1317       0.8955
   1    rs233130       2516    1        ADD       86   -0.07743      -0.2453       0.8068
   1    rs233046       2517    1        ADD       89    0.07995         0.22       0.8264
   1    rs997251       2518    1        ADD       89    0.03693        0.112       0.9111
   1   rs1006989       2519    1        ADD       89     0.1875       0.4768       0.6347
   1      rs2935       2520    1        ADD       89     0.1908       0.4698       0.6397
   1    rs596520       2521    1        ADD       89      0.315       0.7678       0.4447
   1   rs2066357       2522    1        ADD       89     0.9334        1.719      0.08926
   1    rs577177       2523    1        ADD       89     0.6343          1.3        0.197
   1  rs10518340       2524    0        ADD       87         NA           NA           NA
   1   rs6576776       2525    1        ADD       89   -0.09317      -0.2645        0.792
   1  rs12757797       2526    1        ADD       87    -0.6035       -1.087       0.2802
   1   rs2069208       2527    1        ADD       89     0.2775       0.8605       0.3919
   1   rs9661608       2528    1        ADD       89     0.9255        1.188       0.2381
   1   rs1764296       2529    1        ADD       89     0.2096       0.3482       0.7285
   1   rs1481200       2530    1        ADD       89     0.9255        1.188       0.2381
   1    rs438401       2531    1        ADD       89     0.4296       0.6987       0.4866
   1    rs313723       2532    1        ADD       89     0.9255        1.188       0.2381
   1    rs313742       2533    2        ADD       89    -0.1709      -0.5071       0.6134
   1  rs12066766       2534    0        ADD       89         NA           NA           NA
   1   rs1564516       2535    1        ADD       89     -0.293      -0.8974        0.372
   1    rs997439       2536    1        ADD       89    0.07543       0.2134       0.8315
   1   rs7554463       2537    0        ADD       89         NA           NA           NA
   1   rs7538391       2538    1        ADD       89     0.2018       0.6172       0.5387
   1   rs7514604       2539    1        ADD       89     0.1228       0.3688       0.7132
   1  rs10518362       2540    1        ADD       89    -0.1396      -0.2083       0.8355
   1  rs10518360       2541    1        ADD       89    -0.1358     -0.08503       0.9324
   1  rs10493785       2542    1        ADD       89      1.445        2.138      0.03532
   1  rs10493784       2543    0        ADD       87         NA           NA           NA
   1   rs2892908       2544    1        ADD       89   -0.09448        -0.24       0.8109
   1   rs6576808       2545    1        ADD       89     0.6435       0.5641       0.5741
   1   rs1507270       2546    2        ADD       89    -0.1968      -0.5447       0.5874
   1   rs6576820       2547    1        ADD       89    -0.2747      -0.7529       0.4536
   1   rs6674512       2548    1        ADD       89    -0.1681      -0.4118       0.6815
   1   rs7513039       2549    0        ADD       88         NA           NA           NA
   1   rs1323027       2550    1        ADD       89     0.5086         1.66       0.1006
   1  rs10489735       2551    1        ADD       89     0.5593        1.804      0.07469
   1    rs272500       2552    1        ADD       89    -0.2768      -0.7057       0.4823
   1   rs1334139       2553    0        ADD       89         NA           NA           NA
   1   rs1334143       2554    1        ADD       83     0.2285       0.6454       0.5205
   1   rs2390094       2555    1        ADD       89     -0.582      -0.8308       0.4083
   1   rs4656114       2556    1        ADD       89    -0.0482      -0.1258       0.9002
   1   rs2075630       2557    1        ADD       89    -0.2063      -0.5396       0.5909
   1   rs1547036       2558    2        ADD       89      0.218       0.6633       0.5089
   1  rs12753114       2559    0        ADD       89         NA           NA           NA
   1    rs772598       2560    1        ADD       89     0.3054       0.7775       0.4389
   1   rs2292830       2561    2        ADD       89     -0.221       -0.639       0.5245
   1    rs489456       2562    2        ADD       89    -0.1813      -0.5209       0.6038
   1   rs1058978       2563    1        ADD       89    -0.4515      -0.9706       0.3345
   1    rs263462       2564    1        ADD       87    -0.4574      -0.8617       0.3913
   1    rs166415       2565    1        ADD       89    -0.1352      -0.3413       0.7337
   1    rs692441       2566    1        ADD       89    -0.2584      -0.5534       0.5814
   1   rs6698706       2567    1        ADD       89    -0.2584      -0.5534       0.5814
   1  rs12097263       2568    0        ADD       89         NA           NA           NA
   1    rs492745       2569    1        ADD       89       0.85       0.6494       0.5178
   1    rs581405       2570    1        ADD       89     0.8224        1.308       0.1942
   1    rs499587       2571    1        ADD       89     0.5469       0.7627       0.4477
   1  rs12072434       2572    1        ADD       89     0.5469       0.7627       0.4477
   1   rs6667301       2573    1        ADD       89     0.5469       0.7627       0.4477
   1  rs10493794       2574    1        ADD       89     0.5469       0.7627       0.4477
   1   rs7544881       2575    1        ADD       89       0.85       0.6494       0.5178
   1   rs7553360       2576    1        ADD       89     0.5469       0.7627       0.4477
   1   rs1201784       2577    1        ADD       89     0.5469       0.7627       0.4477
   1   rs1199673       2578    1        ADD       89    -0.5211      -0.5075       0.6131
   1   rs6703449       2579    0        ADD       89         NA           NA           NA
   1   rs2390270       2580    1        ADD       89     0.5229        1.537       0.1279
   1   rs2390271       2581    0        ADD       89         NA           NA           NA
   1   rs6704390       2582    1        ADD       89   -0.03254      -0.0907       0.9279
   1   rs1929134       2583    1        ADD       89    -0.5775       -1.564       0.1213
   1  rs11161977       2584    1        ADD       89    -0.1784      -0.5094       0.6118
   1   rs2892982       2585    1        ADD       89      1.341        1.437       0.1544
   1  rs10518386       2586    1        ADD       89       1.25        1.226       0.2236
   1    rs870946       2587    1        ADD       89    -0.6517        -2.06      0.04236
   1   rs1831526       2588    0        ADD       89         NA           NA           NA
   1  rs11588332       2589    0        ADD       89         NA           NA           NA
   1   rs3737089       2590    1        ADD       89    -0.1905      -0.4482       0.6551
   1  rs12098065       2591    0        ADD       89         NA           NA           NA
   1    rs902295       2592    0        ADD       89         NA           NA           NA
   1   rs1352650       2593    1        ADD       89    -0.3662      -0.8934       0.3741
   1    rs726300       2594    1        ADD       89      1.207        2.773     0.006801
   1    rs983332       2595    1        ADD       89     -0.153      -0.4401       0.6609
   1  rs10518396       2596    1        ADD       87    -0.3112      -0.7521       0.4541
   1    rs305460       2597    1        ADD       89      0.299       0.6874       0.4937
   1    rs305418       2598    1        ADD       89     0.6465        1.148        0.254
   1   rs2503273       2599    1        ADD       89     -0.177      -0.4211       0.6747
   1   rs2491300       2600    0        ADD       89         NA           NA           NA
   1  rs10922703       2601    0        ADD       89         NA           NA           NA
   1  rs12077648       2602    0        ADD       89         NA           NA           NA
   1   rs3008462       2603    1        ADD       89     0.7349       0.6446       0.5209
   1  rs10489943       2604    1        ADD       88     0.3076       0.7442       0.4588
   1   rs1154728       2605    1        ADD       89    -0.1927      -0.4395       0.6614
   1   rs2991721       2606    2        ADD       89    -0.2404      -0.6866       0.4942
   1   rs1572207       2607    0        ADD       89         NA           NA           NA
   1   rs4265406       2608    1        ADD       89     0.5868        1.001       0.3196
   1  rs11799458       2609    1        ADD       89     0.5997       0.8563       0.3942
   1   rs7523760       2610    0        ADD       89         NA           NA           NA
   1  rs11810748       2611    0        ADD       87         NA           NA           NA
   1   rs1932761       2612    1        ADD       88     -2.779       -1.242       0.2178
   1   rs6694280       2613    1        ADD       89    -0.2632      -0.8197       0.4146
   1   rs1336577       2614    1        ADD       89    -0.2223      -0.6344       0.5275
   1  rs10493805       2615    1        ADD       89     0.3235       0.7911       0.4311
   1   rs6698727       2616    1        ADD       89     0.2402       0.4239       0.6727
   1  rs10493597       2617    1        ADD       89    0.03139      0.08126       0.9354
   1    rs528456       2618    2        ADD       89    -0.4224       -1.129       0.2621
   1    rs766353       2619    2        ADD       89    -0.3196      -0.8619       0.3911
   1    rs507241       2620    2        ADD       89     -0.326      -0.9782       0.3307
   1   rs1391799       2621    1        ADD       89     0.4745         1.35       0.1806
   1  rs10801892       2622    2        ADD       89     0.2802        0.771       0.4428
   1  rs10923081       2623    1        ADD       89     0.6524        2.049      0.04349
   1    rs306306       2624    1        ADD       89     0.5938        1.614       0.1102
   1  rs10923099       2625    1        ADD       89     0.5034       0.6731       0.5027
   1  rs10801899       2626    1        ADD       89    -0.2698      -0.6855       0.4949
   1   rs1373258       2627    1        ADD       89     0.0541       0.1473       0.8832
   1  rs12041174       2628    1        ADD       89     0.0541       0.1473       0.8832
   1   rs1565497       2629    1        ADD       89   -0.09796      -0.2963       0.7677
   1  rs12058963       2630    0        ADD       89         NA           NA           NA
   1  rs11805027       2631    0        ADD       89         NA           NA           NA
   1   rs6672895       2632    0        ADD       89         NA           NA           NA
   1    rs170038       2633    1        ADD       87     0.1098       0.3225       0.7478
   1   rs7543110       2634    0        ADD       89         NA           NA           NA
   1    rs786921       2635    1        ADD       89     0.1133       0.3519       0.7258
   1  rs12405169       2636    1        ADD       87   -0.01134     -0.01276       0.9899
   1   rs7554456       2637    1        ADD       87      0.083        0.244       0.8078
   1  rs13374303       2638    1        ADD       89   -0.05892      -0.1415       0.8878
   1  rs10493819       2639    1        ADD       87      1.162       0.8816       0.3805
   1  rs10518418       2640    1        ADD       80   -0.06491     -0.07749       0.9384
   1   rs6673665       2641    1        ADD       89     0.1662       0.4768       0.6347
   1   rs2149186       2642    1        ADD       89    -0.3892       -1.132       0.2607
   1  rs10801711       2643    1        ADD       89      1.434        2.531      0.01317
   1   rs4656095       2644    1        ADD       89      0.703        1.802      0.07494
   1  rs10801718       2645    1        ADD       89     0.6326        1.616       0.1097
   1    rs599683       2646    1        ADD       89     0.1417       0.2944       0.7692
   1    rs516433       2647    1        ADD       89     0.5546        1.308       0.1942
   1    rs529792       2648    1        ADD       89     0.4602        1.177       0.2425
   1   rs2147310       2649    0        ADD       89         NA           NA           NA
   1  rs10922605       2650    2        ADD       89     0.3032       0.9093       0.3657
   1   rs1582083       2651    1        ADD       89     0.9032       0.6903       0.4919
   1   rs9428023       2652    1        ADD       89     0.8717        2.114      0.03738
   1   rs1984129       2653    1        ADD       89    -0.6203        -1.65       0.1025
   1  rs10801736       2654    1        ADD       89    -0.3531      -0.9849       0.3274
   1   rs1459646       2655    0        ADD       89         NA           NA           NA
   1  rs10493828       2656    0        ADD       89         NA           NA           NA
   1   rs1563786       2657    1        ADD       89   -0.06893      -0.1858       0.8531
   1  rs12402227       2658    1        ADD       89      0.539       0.4113       0.6819
   1    rs716833       2659    1        ADD       89      1.135        1.417       0.1601
   1   rs1885746       2660    1        ADD       89       0.17       0.4708        0.639
   1    rs922104       2661    1        ADD       89       0.17       0.4708        0.639
   1   rs1923766       2662    1        ADD       89     0.9129       0.8017       0.4249
   1   rs1215502       2663    1        ADD       89     0.0822       0.2364       0.8137
   1  rs10922690       2664    1        ADD       89    -0.5113       -1.584       0.1168
   1   rs1343779       2665    1        ADD       89    -0.6776       -2.108      0.03789
   1   rs2224652       2666    1        ADD       89    -0.7989        -2.42       0.0176
   1   rs3120939       2667    1        ADD       89     0.5046       0.8425       0.4018
   1  rs10801779       2668    1        ADD       89     0.8544       0.6528       0.5156
   1   rs1938030       2669    0        ADD       87         NA           NA           NA
   1  rs10493832       2670    0        ADD       87         NA           NA           NA
   1   rs2816859       2671    0        ADD       89         NA           NA           NA
   1   rs2802024       2672    1        ADD       89     0.4924        1.001       0.3194
   1   rs2816894       2673    0        ADD       87         NA           NA           NA
   1   rs2464448       2674    1        ADD       89     0.7047        1.263       0.2098
   1   rs2259685       2675    1        ADD       89     0.9788       0.7484       0.4562
   1   rs2816887       2676    0        ADD       89         NA           NA           NA
   1   rs1831298       2677    1        ADD       89     0.3076       0.4594       0.6471
   1  rs12087524       2678    0        ADD       89         NA           NA           NA
   1   rs2772338       2679    1        ADD       89      0.214       0.5223       0.6028
   1  rs12409406       2680    2        ADD       87    0.01681       0.0436       0.9653
   1   rs4130212       2681    0        ADD       89         NA           NA           NA
   1   rs6687644       2682    1        ADD       89     0.6594        1.514       0.1338
   1   rs4233434       2683    1        ADD       89     0.6198        1.678      0.09691
   1   rs7417051       2684    0        ADD       89         NA           NA           NA
   1   rs6674478       2685    1        ADD       89    -0.7969       -1.717      0.08956
   1   rs7522543       2686    1        ADD       89    -0.1586      -0.4846       0.6291
   1  rs10754303       2687    2        ADD       87   0.008192      0.02477       0.9803
   1   rs7416000       2688    1        ADD       89    -0.1675      -0.5072       0.6133
   1  rs10922862       2689    1        ADD       89     0.2931       0.6315       0.5293
   1   rs1337575       2690    1        ADD       89     0.2985       0.6144       0.5405
   1  rs10922866       2691    1        ADD       89    0.03199      0.09173       0.9271
   1    rs815319       2692    1        ADD       87    -0.0424     -0.09521       0.9244
   1   rs7556063       2693    0        ADD       89         NA           NA           NA
   1    rs948833       2694    1        ADD       89    -0.1291      -0.3875       0.6993
   1   rs6679215       2695    1        ADD       89     0.5816       0.8115       0.4193
   1   rs7511891       2696    0        ADD       89         NA           NA           NA
   1  rs10801821       2697    1        ADD       89      0.265        0.758       0.4505
   1   rs7552235       2698    1        ADD       89    -0.9722       -1.676       0.0974
   1  rs10518493       2699    1        ADD       89     0.1794       0.4533       0.6515
   1   rs6428601       2700    2        ADD       89     0.2985       0.8862       0.3779
   1   rs1358157       2701    1        ADD       87    0.08224      0.03674       0.9708
   1   rs1335718       2702    2        ADD       89     0.0293      0.08336       0.9338
   1   rs1188937       2703    1        ADD       89    0.03335      0.09547       0.9242
   1   rs1624782       2704    1        ADD       89    0.03335      0.09547       0.9242
   1   rs1146430       2705    1        ADD       89    -0.2366       -0.364       0.7167
   1   rs2128853       2706    1        ADD       89    -0.2366       -0.364       0.7167
   1    rs358686       2707    2        ADD       87       0.25       0.6322        0.529
   1    rs357603       2708    0        ADD       87         NA           NA           NA
   1    rs355643       2709    2        ADD       89    0.09762       0.2757       0.7835
   1    rs469772       2710    1        ADD       88   -0.07826      -0.1592       0.8739
   1    rs972054       2711    1        ADD       89    -0.2567      -0.4566       0.6491
   1   rs2089432       2712    1        ADD       89    -0.6647       -1.458       0.1484
   1  rs10922986       2713    0        ADD       89         NA           NA           NA
   1    rs665098       2714    1        ADD       89    -0.2398      -0.6599       0.5111
   1    rs281968       2715    1        ADD       89    -0.7954       -1.942      0.05543
   1   rs1158436       2716    1        ADD       89    -0.7954       -1.942      0.05543
   1  rs12060327       2717    0        ADD       89         NA           NA           NA
   1    rs282057       2718    1        ADD       89    -0.3009      -0.8387       0.4039
   1   rs9324372       2719    1        ADD       89    -0.8904       -2.223      0.02878
   1    rs499574       2720    1        ADD       89    -0.2881      -0.8268       0.4106
   1   rs1876592       2721    1        ADD       89     0.2029       0.6144       0.5405
   1   rs2893171       2722    0        ADD       89         NA           NA           NA
   1  rs10493849       2723    1        ADD       85    -0.5359       -1.569       0.1205
   1   rs1046622       2724    0        ADD       87         NA           NA           NA
   1   rs1949009       2725    2        ADD       89    -0.3267      -0.9897       0.3251
   1   rs6685470       2726    1        ADD       89    -0.6166      -0.8935       0.3741
   1   rs1192414       2727    1        ADD       82     0.4547        0.961       0.3395
   1   rs1887054       2728    1        ADD       89    -0.6058      -0.5309       0.5968
   1   rs6672952       2729    1        ADD       89    -0.5577      -0.5918       0.5555
   1   rs2810891       2730    1        ADD       89    -0.5939       -1.376       0.1725
   1    rs284866       2731    1        ADD       87    -0.8523       -0.529       0.5982
   1    rs923378       2732    1        ADD       89    -0.9492       -2.218      0.02919
   1    rs284185       2733    1        ADD       89     0.6903        1.466       0.1461
   1    rs284156       2734    1        ADD       89     0.2419       0.6769       0.5003
   1   rs2489185       2735    1        ADD       89   -0.04504      -0.1218       0.9034
   1   rs9661103       2736    2        ADD       89      0.631        1.702      0.09236
   1   rs2799541       2737    1        ADD       89    0.02844      0.08032       0.9362
   1  rs11466551       2738    0        ADD       87         NA           NA           NA
   1  rs12060343       2739    1        ADD       89    -0.4513       -1.382       0.1704
   1   rs2303967       2740    1        ADD       89    -0.4845       -1.475       0.1439
   1   rs7529210       2741    1        ADD       89    -0.1962     -0.08733       0.9306
   1   rs6656733       2742    2        ADD       87    -0.5526       -1.659       0.1008
   1    rs563606       2743    1        ADD       89       2.88        2.617      0.01046
   1  rs10875204       2744    1        ADD       89       2.29        2.293      0.02423
   1   rs1157469       2745    1        ADD       89     0.6731       0.9404       0.3496
   1    rs560389       2746    1        ADD       89      3.341        2.647     0.009637
   1   rs7364531       2747    1        ADD       89      3.341        2.647     0.009637
   1  rs10875319       2748    1        ADD       89      2.484        2.235      0.02795
   1   rs7542747       2749    1        ADD       89    -0.1962     -0.08733       0.9306
   1   rs6672119       2750    0        ADD       89         NA           NA           NA
   1    rs745793       2751    1        ADD       89      2.484        2.235      0.02795
   1   rs6672444       2752    0        ADD       89         NA           NA           NA
   1  rs10399724       2753    0        ADD       89         NA           NA           NA
   1    rs962222       2754    1        ADD       87    -0.2694      -0.2881        0.774
   1   rs4568842       2755    1        ADD       89    -0.1968      -0.2085       0.8354
   1  rs10874710       2756    1        ADD       89     0.4086        0.546       0.5865
   1   rs4847327       2757    1        ADD       89    -0.1968      -0.2085       0.8354
   1  rs12092791       2758    0        ADD       89         NA           NA           NA
   1  rs10782940       2759    1        ADD       89    -0.1968      -0.2085       0.8354
   1   rs4847266       2760    1        ADD       89    -0.1968      -0.2085       0.8354
   1   rs6604007       2761    1        ADD       88     0.6076       0.7717       0.4424
   1  rs10735783       2762    1        ADD       89    -0.1968      -0.2085       0.8354
   1   rs2158446       2763    1        ADD       89    -0.1968      -0.2085       0.8354
   1   rs7349066       2764    1        ADD       88     0.5518       0.5448       0.5873
   1   rs2811599       2765    1        ADD       89     0.8216        0.721       0.4728
   1   rs2774953       2766    1        ADD       89      1.408        1.625       0.1078
   1   rs4847384       2767    1        ADD       89      1.408        1.625       0.1078
   1  rs12025156       2768    1        ADD       89      -3.32       -1.497        0.138
   1  rs11164850       2769    1        ADD       89   -0.02321     -0.06184       0.9508
   1    rs579800       2770    1        ADD       89   -0.04875      -0.1505       0.8807
   1   rs1678778       2771    1        ADD       89    0.06687       0.1855       0.8532
   1   rs2295423       2772    2        ADD       89    0.06538       0.1814       0.8565
   1   rs1572343       2773    2        ADD       88    0.09976       0.2745       0.7844
   1   rs7535628       2774    1        ADD       89    -0.1029      -0.2783       0.7814
   1  rs12030549       2775    2        ADD       89    0.02005       0.0559       0.9555
   1    rs797668       2776    2        ADD       89    0.02005       0.0559       0.9555
   1  rs12030843       2777    1        ADD       89   -0.02366     -0.06086       0.9516
   1   rs6541404       2778    2        ADD       89    0.02005       0.0559       0.9555
   1    rs626714       2779    1        ADD       89     -1.521      -0.9568       0.3413
   1  rs11802420       2780    1        ADD       89     0.9603       0.9386       0.3505
   1   rs1570528       2781    1        ADD       89     0.2445       0.2424       0.8091
   1   rs1426318       2782    2        ADD       89    0.07868       0.2228       0.8242
   1   rs6694262       2783    0        ADD       89         NA           NA           NA
   1  rs12135266       2784    2        ADD       89   -0.09418      -0.2652       0.7915
   1   rs2624437       2785    1        ADD       89   -0.06249     -0.09014       0.9284
   1   rs4847431       2786    1        ADD       87   -0.02286     -0.06114       0.9514
   1     rs23766       2787    1        ADD       89    -0.5295       -1.437       0.1543
   1   rs7543734       2788    1        ADD       89      2.713        1.218       0.2266
   1    rs236306       2789    1        ADD       89     0.5092       0.8674       0.3881
   1   rs3767990       2790    1        ADD       89    -0.4403      -0.7493       0.4557
   1  rs12406911       2791    0        ADD       89         NA           NA           NA
   1   rs1980083       2792    1        ADD       89     0.5825        1.544       0.1263
   1   rs2747038       2793    1        ADD       89     0.4887        1.233       0.2208
   1  rs11164995       2794    1        ADD       89    -0.1901      -0.4622       0.6451
   1  rs11165012       2795    1        ADD       89   -0.03074     -0.07806        0.938
   1   rs1884018       2796    2        ADD       89      0.613         2.02      0.04645
   1    rs769211       2797    1        ADD       89    -0.2558      -0.6125       0.5418
   1  rs10489606       2798    0        ADD       89         NA           NA           NA
   1   rs7553431       2799    1        ADD       89    -0.2405      -0.5486       0.5847
   1   rs1475775       2800    1        ADD       89    -0.1033      -0.2303       0.8184
   1  rs10493867       2801    1        ADD       89    0.07892       0.1809       0.8569
   1   rs4147839       2802    1        ADD       89     0.2823       0.6734       0.5025
   1  rs10493868       2803    0        ADD       89         NA           NA           NA
   1    rs545542       2804    1        ADD       89    -0.7765       -1.797      0.07575
   1   rs3789439       2805    1        ADD       89      0.809        1.837      0.06966
   1   rs2391371       2806    1        ADD       89     -1.075       -2.299       0.0239
   1  rs12091087       2807    0        ADD       89         NA           NA           NA
   1   rs7543017       2808    0        ADD       89         NA           NA           NA
   1   rs1541098       2809    1        ADD       89    -0.7946       -2.057      0.04269
   1   rs1411697       2810    0        ADD       87         NA           NA           NA
   1  rs12128815       2811    0        ADD       89         NA           NA           NA
   1   rs1360365       2812    1        ADD       89    -0.2003      -0.3964       0.6928
   1   rs1756262       2813    0        ADD       89         NA           NA           NA
   1   rs7520677       2814    0        ADD       89         NA           NA           NA
   1   rs1687960       2815    0        ADD       87         NA           NA           NA
   1    rs728862       2816    1        ADD       89    -0.4133      -0.2588       0.7964
   1  rs10399785       2817    1        ADD       89     0.0231      0.05891       0.9532
   1   rs7537553       2818    0        ADD       89         NA           NA           NA
   1    rs681187       2819    1        ADD       89     0.2481       0.6715       0.5037
   1    rs513976       2820    0        ADD       89         NA           NA           NA
   1      rs3354       2821    1        ADD       89     0.2207       0.6074       0.5452
   1    rs698944       2822    1        ADD       89    -0.9227      -0.7053       0.4825
   1   rs1041042       2823    1        ADD       89    0.04768       0.1238       0.9018
   1   rs3814018       2824    2        ADD       89     0.1491       0.4576       0.6484
   1   rs1778218       2825    1        ADD       89     0.3155       0.8998       0.3707
   1  rs11165207       2826    1        ADD       89    -0.2394      -0.7324       0.4659
   1   rs2040075       2827    1        ADD       87    -0.4913       -1.541        0.127
   1   rs6665058       2828    2        ADD       89    -0.4991       -1.609       0.1111
   1  rs10493875       2829    1        ADD       84     0.4037        1.068       0.2887
   1   rs3904554       2830    0        ADD       89         NA           NA           NA
   1  rs11589759       2831    1        ADD       87    -0.0482      -0.1345       0.8933
   1    rs698966       2832    1        ADD       89     -0.526       -1.561       0.1221
   1    rs859096       2833    1        ADD       89     -0.155      -0.3645       0.7163
   1    rs943199       2834    1        ADD       89    -0.1266      -0.4094       0.6833
   1    rs859046       2835    1        ADD       89    -0.6017       -1.366       0.1754
   1   rs1146460       2836    2        ADD       89    -0.0547      -0.1641       0.8701
   1  rs10493881       2837    0        ADD       89         NA           NA           NA
   1   rs4303081       2838    0        ADD       89         NA           NA           NA
   1  rs10874901       2839    2        ADD       89    -0.2392      -0.6999       0.4859
   1   rs6684137       2840    1        ADD       89     0.7061        1.584       0.1169
   1   rs4950077       2841    1        ADD       89    -0.4117      -0.9949       0.3225
   1   rs2148797       2842    1        ADD       89    0.04995       0.1078       0.9144
   1   rs6671200       2843    0        ADD       87         NA           NA           NA
   1  rs10783001       2844    1        ADD       89     0.1341       0.3844       0.7016
   1    rs259361       2845    1        ADD       89   -0.03959     -0.09736       0.9227
   1  rs12085018       2846    0        ADD       89         NA           NA           NA
   1   rs4523562       2847    1        ADD       89    -0.1673      -0.4498       0.6539
   1   rs2391684       2848    2        ADD       89    0.06161        0.162       0.8717
   1   rs4259715       2849    1        ADD       89    -0.1972      -0.2242       0.8231
   1  rs12729821       2850    1        ADD       89     0.1556       0.3132       0.7549
   1  rs12035008       2851    1        ADD       89      0.309       0.6317       0.5292
   1  rs12409850       2852    1        ADD       89      1.255       0.9618       0.3388
   1   rs1582123       2853    1        ADD       88     0.3825       0.9333       0.3533
   1    rs665849       2854    0        ADD       89         NA           NA           NA
   1   rs1355138       2855    2        ADD       89   -0.09859      -0.3027       0.7628
   1  rs10489561       2856    1        ADD       86    -0.2161      -0.3538       0.7244
   1    rs517003       2857    1        ADD       88   -0.06155       -0.094       0.9253
   1    rs588093       2858    1        ADD       89    -0.3972       -1.068       0.2884
   1    rs647158       2859    1        ADD       89    -0.1966      -0.2934       0.7699
   1   rs1931245       2860    1        ADD       89     -1.014      -0.6363       0.5263
   1   rs6665629       2861    0        ADD       89         NA           NA           NA
   1  rs12028864       2862    1        ADD       89    -0.1107      -0.1259       0.9001
   1  rs10874951       2863    2        ADD       89    -0.1231      -0.3897       0.6977
   1   rs1539358       2864    1        ADD       89   -0.07327      -0.1558       0.8765
   1  rs12564173       2865    1        ADD       89     0.4867        1.324       0.1889
   1   rs1342397       2866    1        ADD       89     0.6585        1.749      0.08376
   1  rs11165510       2867    1        ADD       89     0.6585        1.749      0.08376
   1   rs6593689       2868    1        ADD       89     0.6585        1.749      0.08376
   1   rs2104907       2869    1        ADD       89     0.6869        1.778      0.07897
   1   rs7416794       2870    1        ADD       89     0.5936        1.562       0.1219
   1    rs321244       2871    1        ADD       89    0.06507       0.1654        0.869
   1   rs1146531       2872    1        ADD       89    -0.2789      -0.7021       0.4845
   1   rs1144310       2873    1        ADD       89     -0.353      -0.9554        0.342
   1    rs223241       2874    1        ADD       89     0.5515        1.128       0.2626
   1  rs11165544       2875    1        ADD       89    -0.2552      -0.6291        0.531
   1  rs12048326       2876    2        ADD       89     0.1466       0.4316       0.6671
   1  rs10489719       2877    2        ADD       87     0.3587        1.033       0.3045
   1    rs901469       2878    1        ADD       89    -0.2977      -0.9024       0.3693
   1  rs12095170       2879    0        ADD       89         NA           NA           NA
   1    rs326672       2880    2        ADD       89     0.4304         1.13       0.2615
   1    rs326659       2881    1        ADD       87     0.4156        1.039       0.3016
   1   rs4949931       2882    2        ADD       89     0.6695        1.864       0.0657
   1    rs613721       2883    0        ADD       89         NA           NA           NA
   1   rs7551466       2884    1        ADD       89    -0.3531       -0.679       0.4989
   1  rs11165643       2885    2        ADD       89    0.08653       0.2131       0.8318
   1  rs10875019       2886    1        ADD       89     -0.142      -0.4425       0.6593
   1   rs2765288       2887    0        ADD       89         NA           NA           NA
   1   rs1237791       2888    0        ADD       89         NA           NA           NA
   1   rs9943103       2889    0        ADD       89         NA           NA           NA
   1   rs1228510       2890    0        ADD       89         NA           NA           NA
   1   rs1359552       2891    1        ADD       89      2.504        1.123       0.2646
   1   rs4950002       2892    1        ADD       88    -0.7316       -1.924       0.0576
   1   rs1575800       2893    1        ADD       89       0.45        1.036       0.3032
   1   rs4950013       2894    1        ADD       89    -0.6795         -1.8      0.07534
   1    rs665538       2895    1        ADD       89    0.06923       0.1972       0.8441
   1  rs11584120       2896    0        ADD       89         NA           NA           NA
   1  rs12092134       2897    0        ADD       87         NA           NA           NA
   1  rs11584972       2898    1        ADD       89     0.2841       0.7152       0.4764
   1   rs2932317       2899    1        ADD       89     0.2849        0.784       0.4352
   1  rs12066761       2900    0        ADD       89         NA           NA           NA
   1   rs3002269       2901    1        ADD       89     0.1347        0.366       0.7153
   1    rs519300       2902    0        ADD       89         NA           NA           NA
   1    rs291590       2903    0        ADD       89         NA           NA           NA
   1    rs290858       2904    0        ADD       89         NA           NA           NA
   1    rs290852       2905    0        ADD       89         NA           NA           NA
   1   rs1399289       2906    0        ADD       89         NA           NA           NA
   1   rs4950021       2907    2        ADD       89     0.6824        2.116      0.03717
   1  rs12120077       2908    1        ADD       89     0.5062        1.359       0.1776
   1   rs3762412       2909    1        ADD       89    0.08417      0.05269       0.9581
   1   rs4128472       2910    0        ADD       89         NA           NA           NA
   1    rs676686       2911    1        ADD       89   -0.03025     -0.07569       0.9398
   1    rs528455       2912    1        ADD       89     -0.207      -0.5578       0.5784
   1   rs1609519       2913    1        ADD       89     0.3476        1.021       0.3099
   1  rs10875071       2914    1        ADD       89      0.401        1.199       0.2338
   1   rs6699630       2915    2        ADD       89   -0.09774      -0.2919       0.7711
   1   rs7544128       2916    1        ADD       89   -0.04069      -0.1131       0.9102
   1  rs10747482       2917    1        ADD       89    -0.1606       -0.301       0.7641
   1    rs952501       2918    1        ADD       89    -0.8204       -2.276       0.0253
   1   rs2786771       2919    1        ADD       89    -0.7685       -2.124      0.03648
   1  rs12060391       2920    1        ADD       89     0.3571       0.6753       0.5013
   1  rs10875098       2921    1        ADD       89     0.5744       0.7861       0.4339
   1   rs2811202       2922    1        ADD       89    -0.2072      -0.1813       0.8565
   1   rs7554746       2923    1        ADD       89     -1.057      -0.6631        0.509
   1  rs10518636       2924    1        ADD       89     0.1228       0.2394       0.8114
   1  rs13375516       2925    1        ADD       89   -0.09786     -0.06125       0.9513
   1  rs12059591       2926    0        ADD       89         NA           NA           NA
   1   rs6695791       2927    0        ADD       87         NA           NA           NA
   1   rs1889230       2928    0        ADD       87         NA           NA           NA
   1   rs7546038       2929    0        ADD       89         NA           NA           NA
   1   rs6690447       2930    0        ADD       89         NA           NA           NA
   1  rs10493895       2931    1        ADD       89     -1.995        -1.26        0.211
   1   rs1974204       2932    1        ADD       89     -1.995        -1.26        0.211
   1  rs10747491       2933    1        ADD       89     0.6234       0.8702       0.3866
   1   rs9662870       2934    1        ADD       89     0.7283        1.391       0.1679
   1   rs6698856       2935    0        ADD       89         NA           NA           NA
   1  rs12071067       2936    1        ADD       89     0.6234       0.8702       0.3866
   1  rs10747495       2937    1        ADD       89     0.9562        1.228       0.2227
   1   rs1782810       2938    1        ADD       89     0.9562        1.228       0.2227
   1   rs1702292       2939    1        ADD       89     0.9562        1.228       0.2227
   1    rs355376       2940    1        ADD       89     0.3405       0.4547       0.6504
   1   rs1507069       2941    1        ADD       89    -0.3082      -0.9033       0.3689
   1    rs822559       2942    1        ADD       89    -0.5451       -1.485       0.1412
   1   rs1073107       2943    1        ADD       89     -0.439        -0.56       0.5769
   1   rs1408082       2944    1        ADD       89     0.5127        1.587       0.1161
   1   rs6684371       2945    1        ADD       89    -0.1658      -0.4204       0.6753
   1   rs1075033       2946    1        ADD       88     0.1697       0.5333       0.5952
   1  rs10493901       2947    1        ADD       89     -3.894       -1.764       0.0812
   1   rs4448566       2948    1        ADD       89     0.3857         1.17       0.2453
   1  rs10493903       2949    2        ADD       87     0.1939       0.5705       0.5699
   1   rs1434359       2950    1        ADD       89     0.1242       0.3301       0.7421
   1   rs7513245       2951    1        ADD       89     -1.439       -0.905        0.368
   1   rs1550012       2952    1        ADD       89    0.01294      0.03464       0.9724
   1  rs10875164       2953    1        ADD       89    0.01294      0.03464       0.9724
   1  rs12079791       2954    1        ADD       89    0.02964      0.08553        0.932
   1  rs11166063       2955    0        ADD       89         NA           NA           NA
   1   rs4503373       2956    1        ADD       89     0.3615       0.8937        0.374
   1   rs1384156       2957    1        ADD       87    -0.1466      -0.4195       0.6759
   1    rs995969       2958    0        ADD       89         NA           NA           NA
   1   rs2696358       2959    1        ADD       89        0.2       0.5543       0.5808
   1   rs1351563       2960    1        ADD       89    -0.1291      -0.2861       0.7755
   1   rs7542638       2961    1        ADD       89     0.1087       0.2611       0.7947
   1   rs1481505       2962    1        ADD       89     0.1951       0.4668       0.6418
   1    rs309073       2963    1        ADD       89     0.3012       0.4695       0.6399
   1  rs10489921       2964    1        ADD       87      2.008        1.266       0.2089
   1  rs11166152       2965    1        ADD       89    -0.1838      -0.4377       0.6627
   1   rs6701980       2966    1        ADD       89   -0.02829     -0.08382       0.9334
   1  rs10783108       2967    1        ADD       89    -0.3665      -0.5102       0.6112
   1    rs302739       2968    0        ADD       89         NA           NA           NA
   1   rs3889240       2969    1        ADD       89     0.4031         1.15       0.2532
   1    rs302802       2970    0        ADD       89         NA           NA           NA
   1    rs664835       2971    1        ADD       89    -0.2651      -0.6708       0.5042
   1    rs819819       2972    0        ADD       89         NA           NA           NA
   1   rs6683554       2973    1        ADD       89     -1.824      -0.8148       0.4174
   1   rs2392007       2974    1        ADD       88     0.6742        1.372       0.1736
   1   rs6685555       2975    0        ADD       87         NA           NA           NA
   1  rs10493910       2976    0        ADD       89         NA           NA           NA
   1   rs6698473       2977    0        ADD       89         NA           NA           NA
   1   rs1325953       2978    0        ADD       89         NA           NA           NA
   1  rs10493919       2979    0        ADD       89         NA           NA           NA
   1   rs2051098       2980    1        ADD       89    -0.8996       -1.094       0.2769
   1  rs11166248       2981    1        ADD       89     0.6448        1.716      0.08972
   1  rs10493916       2982    0        ADD       89         NA           NA           NA
   1  rs10493914       2983    2        ADD       89     0.1426       0.3926       0.6956
   1  rs10875228       2984    1        ADD       89    -0.3827       -1.011        0.315
   1   rs2027357       2985    2        ADD       89     0.2686       0.7988       0.4266
   1   rs1339861       2986    2        ADD       89     0.2036       0.6057       0.5463
   1    rs835008       2987    1        ADD       89    -0.2992      -0.8205       0.4142
   1    rs835003       2988    1        ADD       89    -0.3652      -0.2287       0.8197
   1   rs1338571       2989    1        ADD       89   -0.02315     -0.07013       0.9443
   1   rs1416239       2990    1        ADD       89     0.1158       0.3695       0.7127
   1   rs6696586       2991    1        ADD       89 -0.0008666    -0.002501        0.998
   1  rs10875245       2992    1        ADD       89      0.239       0.1496       0.8814
   1   rs2788517       2993    2        ADD       89     0.1526       0.4326       0.6664
   1  rs10875258       2994    0        ADD       89         NA           NA           NA
   1   rs4907896       2995    1        ADD       87   -0.09732      -0.2583       0.7968
   1    rs645956       2996    0        ADD       89         NA           NA           NA
   1    rs628842       2997    1        ADD       89    -0.9788       -1.723      0.08852
   1   rs3753494       2998    1        ADD       89      2.532        2.553      0.01242
   1   rs3820157       2999    2        ADD       89   -0.01077     -0.02985       0.9763
   1   rs4908037       3000    1        ADD       89    -0.9768        -2.39      0.01903
   1   rs6686328       3001    1        ADD       89     0.2091       0.2378       0.8126
   1    rs495871       3002    1        ADD       89      1.063        1.532       0.1293
   1    rs496798       3003    1        ADD       89     0.8545        1.539       0.1275
   1    rs688818       3004    1        ADD       89     0.7725        1.501        0.137
   1   rs6681747       3005    1        ADD       89     0.7641        1.432       0.1557
   1   rs4480382       3006    0        ADD       89         NA           NA           NA
   1   rs3119187       3007    1        ADD       87     0.4748        1.161       0.2489
   1  rs11166439       3008    1        ADD       89     0.1983       0.4172       0.6775
   1   rs3887285       3009    1        ADD       89    -0.3611      -0.4461       0.6567
   1   rs2030052       3010    0        ADD       89         NA           NA           NA
   1   rs6704101       3011    0        ADD       89         NA           NA           NA
   1   rs6687613       3012    1        ADD       89      0.605        1.206       0.2311
   1    rs677815       3013    1        ADD       89      1.207        1.894      0.06151
   1    rs480398       3014    1        ADD       89      1.207        1.894      0.06151
   1   rs2392163       3015    1        ADD       89     0.9164        1.382       0.1706
   1   rs2030051       3016    1        ADD       89     0.9164        1.382       0.1706
   1   rs1335754       3017    1        ADD       89     0.1731        0.403       0.6879
   1   rs6577186       3018    0        ADD       89         NA           NA           NA
   1  rs12058729       3019    1        ADD       89     0.1722       0.2999       0.7649
   1    rs964905       3020    1        ADD       89   -0.02482     -0.07541       0.9401
   1   rs2484535       3021    1        ADD       89   -0.02482     -0.07541       0.9401
   1   rs2783687       3022    0        ADD       89         NA           NA           NA
   1   rs2050471       3023    2        ADD       89    0.02313      0.06984       0.9445
   1  rs10493936       3024    1        ADD       89    -0.2887      -0.8848       0.3787
   1    rs927849       3025    2        ADD       89     0.4006        1.244       0.2168
   1    rs961912       3026    1        ADD       89    0.03557       0.1108        0.912
   1   rs7533037       3027    0        ADD       89         NA           NA           NA
   1  rs10218565       3028    1        ADD       89     0.1606       0.3249        0.746
   1   rs6577213       3029    0        ADD       89         NA           NA           NA
   1   rs6693456       3030    1        ADD       87    -0.2965      -0.6485       0.5184
   1   rs6700743       3031    1        ADD       89    -0.2631      -0.5878       0.5582
   1   rs2281828       3032    1        ADD       89      0.808       0.3599       0.7198
   1   rs1335745       3033    1        ADD       89    -0.2438      -0.4894       0.6258
   1   rs6699619       3034    1        ADD       89     0.8579          1.1       0.2744
   1   rs7538646       3035    1        ADD       89     0.8579          1.1       0.2744
   1    rs625146       3036    1        ADD       89     0.4895        1.212       0.2286
   1  rs10430077       3037    1        ADD       89     0.2855       0.7277       0.4687
   1   rs1999134       3038    1        ADD       89   -0.02057     -0.05497       0.9563
   1   rs3737576       3039    1        ADD       89     0.1422       0.2249       0.8226
   1   rs2392239       3040    1        ADD       89    -0.1493      -0.4412       0.6602
   1   rs1033634       3041    1        ADD       89      0.231       0.6763       0.5006
   1   rs4907933       3042    1        ADD       89     0.4975        1.193        0.236
   1   rs6577242       3043    1        ADD       89     0.4975        1.193        0.236
   1  rs12403551       3044    1        ADD       89      0.161       0.4144       0.6796
   1  rs12138025       3045    1        ADD       89    -0.5978       -1.861      0.06618
   1   rs2638055       3046    1        ADD       89    -0.0598      -0.1515       0.8799
   1   rs1948369       3047    1        ADD       89    -0.1004      -0.2009       0.8412
   1   rs1776908       3048    1        ADD       89    0.03397      0.08591       0.9317
   1   rs1199581       3049    1        ADD       89     0.1134       0.3038        0.762
   1    rs721021       3050    2        ADD       89   -0.06873      -0.1947        0.846
   1   rs2035508       3051    1        ADD       89    0.01834      0.03044       0.9758
   1   rs4908169       3052    0        ADD       89         NA           NA           NA
   1  rs11800181       3053    0        ADD       89         NA           NA           NA
   1  rs10493960       3054    0        ADD       87         NA           NA           NA
   1   rs7522658       3055    0        ADD       87         NA           NA           NA
   1   rs2289810       3056    1        ADD       89     0.3112       0.7365       0.4634
   1   rs6683989       3057    1        ADD       89    -0.7468        -1.28        0.204
   1   rs1470436       3058    1        ADD       89    -0.1519      -0.4259       0.6712
   1  rs12077612       3059    0        ADD       89         NA           NA           NA
   1   rs9324336       3060    1        ADD       89    -0.2085      -0.6417       0.5228
   1   rs6661052       3061    1        ADD       89     0.1586       0.4219       0.6741
   1   rs2182764       3062    1        ADD       89    -0.1044      -0.3038        0.762
   1   rs1891125       3063    2        ADD       89    0.05603       0.1564       0.8761
   1   rs6685417       3064    1        ADD       89    -0.4346       -1.179       0.2418
   1   rs2339204       3065    1        ADD       87     0.1109      0.08367       0.9335
   1  rs12033850       3066    1        ADD       87     -0.591       -1.257        0.212
   1   rs7515751       3067    1        ADD       89     0.3659        1.017        0.312
   1   rs7536265       3068    1        ADD       89    0.09171       0.0699       0.9444
   1  rs11164375       3069    1        ADD       87    -0.7583       -1.009       0.3161
   1  rs10493977       3070    1        ADD       89    -0.5697       -1.251       0.2144
   1  rs12136478       3071    1        ADD       89    -0.1049      -0.2747       0.7842
   1   rs1938370       3072    1        ADD       89    -0.7092       -1.746      0.08427
   1   rs7530562       3073    1        ADD       89    -0.1752      -0.4079       0.6843
   1  rs11804344       3074    1        ADD       89    -0.8563       -1.601        0.113
   1  rs10874576       3075    1        ADD       89    -0.8343       -2.155      0.03389
   1   rs2050961       3076    1        ADD       89    -0.7063       -1.793      0.07643
   1   rs7524514       3077    1        ADD       89    -0.7063       -1.793      0.07643
   1   rs1934721       3078    0        ADD       89         NA           NA           NA
   1   rs1341909       3079    1        ADD       89    -0.7932      -0.9632       0.3381
   1   rs1591960       3080    1        ADD       89    -0.7932      -0.9632       0.3381
   1   rs7541959       3081    1        ADD       89    -0.7932      -0.9632       0.3381
   1   rs6703843       3082    0        ADD       89         NA           NA           NA
   1   rs1417245       3083    0        ADD       87         NA           NA           NA
   1   rs1934712       3084    1        ADD       89   -0.01305     -0.03948       0.9686
   1   rs6577323       3085    0        ADD       89         NA           NA           NA
   1    rs950061       3086    1        ADD       89     0.2269       0.6832       0.4963
   1   rs1589093       3087    0        ADD       89         NA           NA           NA
   1   rs1517429       3088    0        ADD       89         NA           NA           NA
   1  rs11164553       3089    1        ADD       89     0.1682       0.4792        0.633
   1  rs11164559       3090    2        ADD       87    0.07564       0.2056       0.8376
   1   rs2030191       3091    2        ADD       89    0.02024      0.05654        0.955
   1  rs10874638       3092    2        ADD       89    0.02024      0.05654        0.955
   1   rs1376357       3093    0        ADD       89         NA           NA           NA
   1    rs720315       3094    1        ADD       89      0.254       0.7167       0.4755
   1   rs1812682       3095    2        ADD       89    -0.3764       -1.053       0.2953
   1   rs3850457       3096    0        ADD       89         NA           NA           NA
   1   rs1451042       3097    2        ADD       89    -0.3704       -1.055       0.2943
   1  rs11164621       3098    1        ADD       89     -1.567       -1.386       0.1692
   1   rs1676486       3099    1        ADD       89    0.04436       0.1126       0.9106
   1   rs1626950       3100    0        ADD       89         NA           NA           NA
   1   rs2248827       3101    0        ADD       89         NA           NA           NA
   1   rs2615989       3102    0        ADD       89         NA           NA           NA
   1   rs2616019       3103    0        ADD       89         NA           NA           NA
   1   rs3861742       3104    1        ADD       89     -1.421       -1.091       0.2785
   1   rs1337174       3105    1        ADD       89     -0.504      -0.7025       0.4843
   1   rs1337186       3106    1        ADD       89     -0.761        -1.18       0.2414
   1   rs1415362       3107    0        ADD       89         NA           NA           NA
   1  rs11802357       3108    1        ADD       89    0.03156      0.04018        0.968
   1   rs1337199       3109    1        ADD       89    0.03156      0.04018        0.968
   1   rs6577363       3110    1        ADD       87    0.05222      0.06576       0.9477
   1  rs10493993       3111    1        ADD       89   -0.08161     -0.09278       0.9263
   1   rs1406123       3112    1        ADD       89   -0.06188     -0.06018       0.9522
   1  rs12072826       3113    0        ADD       89         NA           NA           NA
   1   rs1406135       3114    1        ADD       89    -0.1518      -0.1608       0.8726
   1  rs10158225       3115    2        ADD       89    -0.3867       -1.203       0.2321
   1   rs3922883       3116    2        ADD       89    -0.3867       -1.203       0.2321
   1  rs11802930       3117    0        ADD       89         NA           NA           NA
   1   rs3748782       3118    1        ADD       89      -0.37      -0.5054       0.6146
   1   rs6658049       3119    0        ADD       89         NA           NA           NA
   1   rs1930211       3120    2        ADD       84    -0.8089       -1.895      0.06155
   1   rs1930206       3121    1        ADD       89     -0.162      -0.3692       0.7129
   1    rs619879       3122    1        ADD       89     0.4701        1.054       0.2948
   1   rs2146611       3123    1        ADD       89     0.6041        1.776      0.07926
   1   rs1590902       3124    1        ADD       89     0.3714        1.108        0.271
   1  rs10881531       3125    2        ADD       89     0.3959        1.227       0.2232
   1   rs2065189       3126    2        ADD       89     0.5626        1.616       0.1098
   1  rs10494004       3127    2        ADD       88     0.3663        1.177       0.2425
   1   rs1330400       3128    0        ADD       89         NA           NA           NA
   1  rs12067399       3129    1        ADD       89    -0.3488      -0.3054       0.7608
   1   rs1928303       3130    1        ADD       87    -0.8225       -1.494       0.1389
   1   rs1932466       3131    1        ADD       89      -1.08       -1.318        0.191
   1   rs1928314       3132    0        ADD       89         NA           NA           NA
   1   rs1979778       3133    1        ADD       89     0.3636        1.127       0.2627
   1   rs7531666       3134    2        ADD       88    -0.1771      -0.5785       0.5645
   1   rs1497669       3135    1        ADD       89   -0.05094       -0.167       0.8677
   1   rs2173268       3136    0        ADD       88         NA           NA           NA
   1    rs315152       3137    1        ADD       89    -0.3895        -1.28        0.204
   1   rs2594664       3138    1        ADD       89   -0.09665      -0.3242       0.7465
   1   rs2011220       3139    1        ADD       89    -0.3241      -0.9474       0.3461
   1   rs1584396       3140    1        ADD       89     0.1671       0.4905        0.625
   1    rs316958       3141    1        ADD       89     -0.296      -0.5555         0.58
   1    rs316943       3142    1        ADD       89      0.794        1.464       0.1467
   1   rs2121971       3143    2        ADD       81      0.321        1.012       0.3144
   1   rs7354869       3144    2        ADD       89   -0.06253      -0.1849       0.8538
   1   rs7534879       3145    1        ADD       89      1.296        1.759      0.08207
   1   rs1399695       3146    0        ADD       89         NA           NA           NA
   1   rs6702883       3147    1        ADD       89    -0.6998       -1.472       0.1447
   1  rs12042477       3148    2        ADD       89     0.1244       0.3934        0.695
   1   rs4567288       3149    2        ADD       89    0.06886       0.2232       0.8239
   1  rs12137876       3150    1        ADD       89    0.09988       0.2348       0.8149
   1   rs6583061       3151    2        ADD       89     0.2273       0.6583       0.5121
   1  rs12096264       3152    0        ADD       89         NA           NA           NA
   1   rs4253923       3153    0        ADD       87         NA           NA           NA
   1   rs3007630       3154    0        ADD       89         NA           NA           NA
   1   rs2334008       3155    1        ADD       89    -0.4239       -1.038       0.3022
   1  rs12123357       3156    1        ADD       89    -0.4095       -1.008       0.3163
   1   rs7355211       3157    1        ADD       89    -0.0145      -0.0403       0.9679
   1   rs4847031       3158    1        ADD       89     -0.643       -1.579        0.118
   1   rs7413338       3159    1        ADD       89     -0.686        -1.62       0.1089
   1  rs10881255       3160    1        ADD       89     -0.337         -0.8       0.4259
   1   rs4359069       3161    1        ADD       87    -0.2079      -0.5065       0.6138
   1   rs4272674       3162    1        ADD       89     0.2095       0.5232       0.6022
   1   rs6681561       3163    1        ADD       89     0.5732        1.763      0.08135
   1   rs1344120       3164    1        ADD       85     0.3798         1.06        0.292
   1   rs2842224       3165    2        ADD       89  0.0006153     0.001837       0.9985
   1   rs2258685       3166    1        ADD       89    -0.3814       -1.172       0.2444
   1  rs11184538       3167    1        ADD       89     0.2926       0.7601       0.4493
   1   rs2491595       3168    0        ADD       89         NA           NA           NA
   1   rs7553494       3169    1        ADD       89    -0.8755       -1.874      0.06427
   1   rs6673429       3170    1        ADD       89    -0.6199       -1.987      0.05003
   1    rs951064       3171    1        ADD       89    -0.8804       -1.865      0.06556
   1   rs1357658       3172    1        ADD       89     -1.183      -0.5275       0.5992
   1   rs1721526       3173    1        ADD       89    -0.9101       -2.132      0.03584
   1   rs6582935       3174    1        ADD       89    0.03024        0.078        0.938
   1    rs777083       3175    0        ADD       89         NA           NA           NA
   1   rs5003827       3176    1        ADD       89     0.6901        1.526       0.1305
   1   rs1524118       3177    1        ADD       82    0.06981       0.2061       0.8372
   1   rs1361466       3178    1        ADD       89     0.2446       0.7363       0.4635
   1   rs6689046       3179    1        ADD       89     0.2446       0.7363       0.4635
   1    rs790979       3180    0        ADD       89         NA           NA           NA
   1    rs790956       3181    2        ADD       89      0.407        1.259       0.2115
   1   rs1163512       3182    0        ADD       89         NA           NA           NA
   1  rs12028453       3183    2        ADD       89    -0.9236       -2.972     0.003827
   1  rs12753157       3184    1        ADD       89     0.4584        1.103        0.273
   1    rs329098       3185    1        ADD       89   -0.05689     -0.05532        0.956
   1   rs3850614       3186    1        ADD       89     0.2861       0.7537        0.453
   1   rs1376233       3187    1        ADD       89     0.3326       0.2536       0.8004
   1   rs1482491       3188    1        ADD       89     0.2678       0.7841       0.4351
   1  rs12406138       3189    1        ADD       89     0.2899       0.8265       0.4108
   1  rs12089011       3190    1        ADD       89     0.6294       0.9664       0.3365
   1  rs10159409       3191    1        ADD       89     0.2224       0.2833       0.7776
   1  rs12043527       3192    1        ADD       87     0.1915       0.2527       0.8011
   1   rs6687440       3193    1        ADD       89     -0.975      -0.7455        0.458
   1  rs11184825       3194    2        ADD       89    -0.4846       -1.511       0.1344
   1   rs7517478       3195    1        ADD       89       1.25        0.785       0.4346
   1   rs4564167       3196    2        ADD       89     0.5942        1.305       0.1953
   1   rs7520307       3197    1        ADD       89     0.6932        1.528       0.1301
   1  rs12741736       3198    0        ADD       89         NA           NA           NA
   1   rs7556167       3199    0        ADD       89         NA           NA           NA
   1   rs7532594       3200    1        ADD       89      -1.84       -1.993      0.04942
   1  rs10881401       3201    1        ADD       89     0.3944         1.09       0.2786
   1   rs1359499       3202    1        ADD       89     0.5069        1.372       0.1736
   1   rs1359497       3203    1        ADD       89     0.4514        1.221       0.2253
   1   rs4284280       3204    1        ADD       89    -0.8139       -1.502       0.1368
   1   rs4914979       3205    1        ADD       89    -0.8139       -1.502       0.1368
   1  rs10494046       3206    1        ADD       87     0.6034        1.273       0.2065
   1   rs6697697       3207    1        ADD       89     -0.511       -1.226       0.2234
   1   rs7340024       3208    1        ADD       89      -5.33       -2.453      0.01616
   1   rs1519871       3209    1        ADD       88    -0.5975       -1.371       0.1738
   1  rs10494051       3210    0        ADD       89         NA           NA           NA
   1   rs2203909       3211    0        ADD       89         NA           NA           NA
   1  rs12756982       3212    0        ADD       89         NA           NA           NA
   1  rs10494054       3213    0        ADD       89         NA           NA           NA
   1   rs6680644       3214    1        ADD       89      -5.33       -2.453      0.01616
   1  rs11185007       3215    1        ADD       88      1.154        1.899      0.06097
   1   rs7553476       3216    1        ADD       89     -1.084       -1.586       0.1164
   1   rs6704278       3217    1        ADD       89    -0.5466       -0.698       0.4871
   1   rs4118321       3218    1        ADD       89    -0.3858      -0.8916       0.3751
   1   rs7543089       3219    1        ADD       89    -0.4357      -0.9601       0.3396
   1   rs9435341       3220    1        ADD       88     0.5307        1.262       0.2104
   1  rs10494059       3221    1        ADD       89     0.1277       0.3487       0.7282
   1   rs6583007       3222    1        ADD       89    -0.7592       -0.807       0.4219
   1   rs4364907       3223    1        ADD       89   -0.06747      -0.2032       0.8395
   1   rs4626915       3224    0        ADD       89         NA           NA           NA
   1   rs6688152       3225    1        ADD       89     -1.264      -0.5636       0.5745
   1   rs4397677       3226    0        ADD       89         NA           NA           NA
   1   rs3123368       3227    0        ADD       89         NA           NA           NA
   1   rs3125678       3228    0        ADD       89         NA           NA           NA
   1   rs4132604       3229    1        ADD       89  -0.002853    -0.007619       0.9939
   1   rs6672549       3230    1        ADD       89    -0.2913      -0.7802       0.4374
   1   rs4593852       3231    1        ADD       89     0.4378        1.273       0.2062
   1    rs894904       3232    1        ADD       89     0.8231        1.887      0.06251
   1  rs10785823       3233    1        ADD       89    -0.7101       -2.018      0.04669
   1   rs1373336       3234    1        ADD       87     0.2712       0.8409       0.4027
   1     rs96501       3235    1        ADD       89     0.9224        1.804      0.07464
   1    rs494712       3236    0        ADD       89         NA           NA           NA
   1    rs666003       3237    2        ADD       89     0.4662        1.413       0.1612
   1   rs3790682       3238    1        ADD       88    -0.6399       -1.828      0.07105
   1   rs3748702       3239    1        ADD       89    -0.2581       -0.851       0.3971
   1  rs12239371       3240    1        ADD       89     0.2873       0.6872       0.4938
   1   rs2494047       3241    2        ADD       89     0.1857       0.5009       0.6177
   1   rs2494058       3242    0        ADD       89         NA           NA           NA
   1   rs2494042       3243    0        ADD       89         NA           NA           NA
   1   rs6583046       3244    1        ADD       89     -1.547       -1.189       0.2378
   1   rs4462178       3245    1        ADD       89    -0.1599     -0.07117       0.9434
   1  rs10494076       3246    1        ADD       89    -0.1599     -0.07117       0.9434
   1   rs6700646       3247    0        ADD       89         NA           NA           NA
   1  rs11185184       3248    1        ADD       89      -5.33       -2.453      0.01616
   1   rs1332684       3249    1        ADD       89     0.3261       0.7821       0.4363
   1    rs345298       3250    1        ADD       89    -0.4554       -1.013       0.3139
   1   rs7548905       3251    1        ADD       89    -0.2424      -0.6674       0.5063
   1   rs2125749       3252    1        ADD       86    -0.5312       -1.412       0.1617
   1  rs10158049       3253    1        ADD       89    -0.8774       -1.125       0.2636
   1   rs4914966       3254    1        ADD       89     0.3035       0.7971       0.4275
   1   rs1781050       3255    1        ADD       82     0.3444       0.7357       0.4641
   1   rs1781079       3256    1        ADD       89       0.41       0.6474       0.5191
   1  rs10494089       3257    2        ADD       89      0.785        2.303      0.02368
   1    rs575999       3258    1        ADD       89      1.006        1.939      0.05578
   1   rs2000260       3259    2        ADD       89    -0.1035      -0.2856       0.7758
   1   rs6692761       3260    0        ADD       87         NA           NA           NA
   1    rs490680       3261    1        ADD       89    -0.1006       -0.282       0.7786
   1    rs547364       3262    2        ADD       87    -0.4557       -1.311       0.1935
   1   rs6704264       3263    1        ADD       89    0.09098       0.1159        0.908
   1  rs11577502       3264    1        ADD       89     0.1144        0.308       0.7588
   1  rs11101974       3265    1        ADD       89     0.1956       0.5977       0.5516
   1   rs7529525       3266    1        ADD       89    -0.8102       -1.905      0.06002
   1   rs2804253       3267    1        ADD       89    0.03923       0.1056       0.9161
   1  rs10494092       3268    1        ADD       89    0.08269        0.181       0.8568
   1   rs2358522       3269    1        ADD       89    -0.8737        -2.05      0.04339
   1  rs10857830       3270    1        ADD       87      -0.86       -1.987      0.05017
   1   rs3818572       3271    2        ADD       89     0.2115       0.6321        0.529
   1   rs4494160       3272    2        ADD       89     -0.539       -1.385       0.1697
   1   rs1277043       3273    2        ADD       89    -0.1483      -0.3652       0.7159
   1   rs1759478       3274    2        ADD       89    -0.1483      -0.3652       0.7159
   1   rs1759492       3275    1        ADD       89      1.085       0.9545       0.3425
   1   rs1277217       3276    0        ADD       89         NA           NA           NA
   1   rs6686538       3277    0        ADD       89         NA           NA           NA
   1   rs2131905       3278    0        ADD       89         NA           NA           NA
   1   rs3768506       3279    1        ADD       89    -0.4683      -0.2085       0.8353
   1  rs12125779       3280    0        ADD       89         NA           NA           NA
   1   rs1769740       3281    1        ADD       89      1.995        2.494      0.01452
   1    rs865151       3282    1        ADD       89     0.8035        2.482      0.01497
   1   rs2591000       3283    1        ADD       89     0.5595        1.611       0.1107
   1   rs2477363       3284    1        ADD       89      1.443       0.6441       0.5212
   1   rs1298416       3285    1        ADD       89      1.059        1.674      0.09771
   1    rs658092       3286    1        ADD       89     0.7897        1.643        0.104
   1    rs655334       3287    0        ADD       89         NA           NA           NA
   1    rs617224       3288    0        ADD       89         NA           NA           NA
   1    rs407102       3289    1        ADD       89     0.4126       0.7205       0.4731
   1  rs12043187       3290    1        ADD       89     0.1143       0.1001       0.9205
   1  rs10127790       3291    1        ADD       89     0.9416       0.5906       0.5563
   1  rs10858086       3292    1        ADD       89     0.9416       0.5906       0.5563
   1   rs7518013       3293    1        ADD       88     0.9502       0.5929       0.5548
   1  rs10858095       3294    1        ADD       89     0.9416       0.5906       0.5563
   1   rs2039694       3295    1        ADD       89     0.9416       0.5906       0.5563
   1   rs9661614       3296    1        ADD       89     0.9416       0.5906       0.5563
   1  rs12402346       3297    1        ADD       89     -1.604        -1.01       0.3154
   1    rs501163       3298    1        ADD       89     0.8099        2.486      0.01484
   1   rs6537837       3299    1        ADD       89     0.3699        1.006       0.3172
   1      rs3525       3300    1        ADD       89     0.3699        1.006       0.3172
   1   rs7544426       3301    1        ADD       89     0.2914       0.7751       0.4404
   1  rs10776699       3302    1        ADD       89     0.3169       0.7957       0.4284
   1     rs15864       3303    2        ADD       89     0.2206       0.5703       0.5699
   1  rs10494111       3304    0        ADD       89         NA           NA           NA
   1    rs537498       3305    0        ADD       89         NA           NA           NA
   1   rs7547373       3306    0        ADD       89         NA           NA           NA
   1  rs10857800       3307    1        ADD       89     0.1175       0.2765       0.7828
   1  rs11102024       3308    1        ADD       89     0.8711        1.777      0.07902
   1    rs333968       3309    1        ADD       89    -0.1748      -0.4139         0.68
   1    rs333944       3310    0        ADD       89         NA           NA           NA
   1    rs333079       3311    1        ADD       89     0.1211        0.334       0.7392
   1    rs333081       3312    0        ADD       89         NA           NA           NA
   1   rs1466788       3313    1        ADD       89     -1.388       -3.277     0.001507
   1    rs563256       3314    1        ADD       89    -0.9639       -2.068      0.04162
   1  rs10494113       3315    1        ADD       89     0.4931        1.342       0.1832
   1    rs499435       3316    0        ADD       89         NA           NA           NA
   1    rs545849       3317    1        ADD       89    -0.1244      -0.2193       0.8269
   1    rs514092       3318    2        ADD       89     0.3112       0.9264       0.3568
   1  rs11102072       3319    1        ADD       89     0.1568        0.421       0.6748
   1   rs3849182       3320    1        ADD       89    -0.2215       -0.468        0.641
   1    rs666493       3321    2        ADD       89     0.3951        1.106       0.2718
   1   rs3806456       3322    1        ADD       89      1.236        1.212       0.2286
   1    rs722570       3323    1        ADD       89     -0.241       -0.498       0.6198
   1  rs12126959       3324    1        ADD       89    -0.2078      -0.3845       0.7015
   1  rs11102105       3325    1        ADD       89    -0.4872       -1.168       0.2459
   1    rs884735       3326    1        ADD       89    -0.2186      -0.2916       0.7713
   1  rs10494118       3327    1        ADD       76     0.1952       0.3534       0.7248
   1   rs1281184       3328    1        ADD       89     0.1809       0.5838       0.5609
   1   rs6700661       3329    1        ADD       89     -1.493       -1.146       0.2548
   1   rs6537668       3330    1        ADD       89     0.3757       0.8106       0.4198
   1   rs3908929       3331    1        ADD       84     0.7187        1.468       0.1459
   1  rs11102142       3332    1        ADD       89      -3.65        -1.65       0.1025
   1   rs2821565       3333    2        ADD       89     0.4101        1.258       0.2118
   1    rs343605       3334    1        ADD       89    -0.3725       -1.007       0.3167
   1    rs420033       3335    1        ADD       89    -0.6876       -1.358        0.178
   1   rs1999511       3336    1        ADD       89     0.7027        1.916      0.05865
   1    rs975230       3337    1        ADD       89     0.6233        1.587       0.1161
   1    rs518785       3338    1        ADD       89    -0.8682      -0.6634       0.5088
   1   rs6686082       3339    1        ADD       89    -0.3837      -0.8659       0.3889
   1  rs10494122       3340    1        ADD       89     -0.675       -2.002      0.04837
   1   rs1936938       3341    0        ADD       89         NA           NA           NA
   1   rs1548342       3342    2        ADD       89   -0.09039      -0.2445       0.8074
   1   rs6696299       3343    1        ADD       89    -0.5156       -1.546       0.1258
   1   rs4838884       3344    0        ADD       89         NA           NA           NA
   1   rs1149191       3345    2        ADD       88   -0.04911      -0.1278       0.8986
   1   rs1371363       3346    2        ADD       89   -0.09669      -0.2711        0.787
   1   rs1144601       3347    2        ADD       89   -0.09669      -0.2711        0.787
   1   rs1030950       3348    1        ADD       89     -0.507      -0.8451       0.4004
   1   rs3762374       3349    1        ADD       89    -0.1386      -0.3932       0.6951
   1   rs2783447       3350    0        ADD       89         NA           NA           NA
   1    rs325886       3351    1        ADD       89     0.2451       0.6918       0.4909
   1   rs2297702       3352    1        ADD       89    -0.6562       -1.259       0.2113
   1   rs2484460       3353    1        ADD       88     0.5365       0.9449       0.3473
   1  rs11583210       3354    1        ADD       89     0.5715        1.031       0.3054
   1   rs4839109       3355    1        ADD       89    -0.3414      -0.8151       0.4173
   1  rs10494131       3356    1        ADD       86    -0.1703      -0.4032       0.6878
   1   rs4839119       3357    1        ADD       89    -0.8182       -2.122      0.03669
   1  rs10776724       3358    1        ADD       89     0.3932        1.146       0.2549
   1   rs2050605       3359    1        ADD       89    -0.1929      -0.5988       0.5509
   1   rs7417712       3360    1        ADD       89    0.08578       0.1697       0.8656
   1     rs10067       3361    1        ADD       89    -0.3853       -1.175       0.2434
   1   rs1264913       3362    1        ADD       89    -0.3644       -1.075       0.2853
   1   rs1264897       3363    1        ADD       89   -0.06872      -0.1985       0.8431
   1   rs2298191       3364    1        ADD       89     0.4082        1.103       0.2732
   1   rs2786968       3365    1        ADD       89      1.049        2.042      0.04418
   1   rs1890549       3366    1        ADD       89    -0.5501      -0.9417        0.349
   1  rs10494136       3367    1        ADD       88    -0.1299      -0.2219       0.8249
   1    rs515150       3368    1        ADD       89     0.4635        1.108        0.271
   1   rs2182017       3369    0        ADD       89         NA           NA           NA
   1  rs11576942       3370    1        ADD       89     -1.155       -3.278     0.001503
   1    rs475502       3371    1        ADD       86     0.6456         1.31       0.1938
   1    rs563083       3372    1        ADD       89      0.615        1.635       0.1056
   1    rs499842       3373    1        ADD       89     0.6619        1.452       0.1501
   1    rs535317       3374    1        ADD       89     0.6619        1.452       0.1501
   1    rs672757       3375    1        ADD       89     0.8944         2.18      0.03194
   1    rs580183       3376    0        ADD       89         NA           NA           NA
   1    rs472945       3377    1        ADD       89    0.09718       0.3051        0.761
   1    rs528779       3378    0        ADD       89         NA           NA           NA
   1   rs7367864       3379    1        ADD       89   0.007105      0.01509        0.988
   1   rs2995810       3380    2        ADD       89    -0.2272      -0.6925       0.4904
   1   rs7548910       3381    1        ADD       89    -0.1318      -0.3454       0.7306
   1  rs10745323       3382    1        ADD       89     0.2113       0.5156       0.6074
   1  rs12403044       3383    1        ADD       89      -0.69      -0.9642       0.3376
   1    rs428757       3384    0        ADD       89         NA           NA           NA
   1   rs7544063       3385    1        ADD       89       -0.1      -0.1874       0.8518
   1    rs269100       3386    1        ADD       89       -0.1      -0.1874       0.8518
   1    rs374902       3387    0        ADD       88         NA           NA           NA
   1    rs183858       3388    0        ADD       89         NA           NA           NA
   1   rs1440171       3389    1        ADD       89     0.3932       0.8135       0.4182
   1   rs2581401       3390    1        ADD       89     0.3932       0.8135       0.4182
   1   rs2581392       3391    1        ADD       89     0.4214         0.92       0.3601
   1   rs4839238       3392    1        ADD       89    -0.2109      -0.4014       0.6891
   1   rs2995771       3393    0        ADD       89         NA           NA           NA
   1   rs2488779       3394    2        ADD       89     0.4171        1.136       0.2593
   1   rs2492506       3395    1        ADD       89    -0.1327      -0.3899       0.6976
   1   rs1759688       3396    2        ADD       89    -0.1438      -0.4318       0.6669
   1   rs2256883       3397    1        ADD       89    -0.1438      -0.4318       0.6669
   1   rs1620668       3398    1        ADD       89    -0.3005      -0.7845       0.4349
   1   rs2273369       3399    1        ADD       89    0.03991      0.08651       0.9313
   1  rs12126277       3400    1        ADD       89     0.2889       0.8366       0.4051
   1  rs12073750       3401    0        ADD       89         NA           NA           NA
   1   rs4839257       3402    1        ADD       89    0.05058         0.11       0.9126
   1   rs7522283       3403    1        ADD       89    -0.4826       -1.363       0.1763
   1  rs11102528       3404    0        ADD       89         NA           NA           NA
   1  rs12567487       3405    1        ADD       89    -0.2605      -0.7811       0.4368
   1   rs4838968       3406    0        ADD       89         NA           NA           NA
   1  rs12090523       3407    1        ADD       88    -0.9183       -1.198       0.2341
   1   rs2996294       3408    0        ADD       89         NA           NA           NA
   1  rs11102564       3409    0        ADD       88         NA           NA           NA
   1  rs11587120       3410    0        ADD       89         NA           NA           NA
   1   rs7531940       3411    0        ADD       89         NA           NA           NA
   1   rs1544227       3412    2        ADD       89     0.1777       0.5032       0.6161
   1   rs1766862       3413    1        ADD       89     0.1436       0.4166        0.678
   1   rs1728229       3414    1        ADD       89    0.06808      0.03031       0.9759
   1   rs1618794       3415    1        ADD       89    0.06808      0.03031       0.9759
   1  rs10494151       3416    0        ADD       89         NA           NA           NA
   1   rs6537773       3417    1        ADD       89     0.5769       0.6988       0.4866
   1  rs12123194       3418    1        ADD       89      1.032        1.183       0.2402
   1   rs1228266       3419    0        ADD       89         NA           NA           NA
   1   rs1886503       3420    1        ADD       89      1.349        1.748      0.08398
   1    rs736202       3421    0        ADD       89         NA           NA           NA
   1    rs773595       3422    1        ADD       89    -0.4568       -1.034       0.3042
   1   rs2226155       3423    2        ADD       89     0.6211        2.008      0.04779
   1  rs10494158       3424    2        ADD       88     0.5437        1.757       0.0824
   1  rs12036995       3425    2        ADD       87     0.5034         1.54       0.1273
   1  rs12023641       3426    2        ADD       89      0.368        1.089       0.2791
   1   rs7551268       3427    0        ADD       89         NA           NA           NA
   1  rs12118048       3428    1        ADD       89     0.4599        1.077       0.2844
   1   rs4839322       3429    0        ADD       89         NA           NA           NA
   1   rs7554019       3430    2        ADD       89     0.3533       0.9373       0.3512
   1   rs1343125       3431    2        ADD       88      0.264       0.7416       0.4603
   1   rs1778847       3432    0        ADD       88         NA           NA           NA
   1   rs1743594       3433    1        ADD       89      1.109        2.228      0.02844
   1   rs4839335       3434    2        ADD       89     0.1394       0.4066       0.6853
   1   rs1230640       3435    2        ADD       89   -0.03949      -0.1179       0.9064
   1   rs1230681       3436    1        ADD       89     0.7834        1.461       0.1476
   1   rs3789600       3437    1        ADD       89     0.4046       0.8571       0.3937
   1   rs2476600       3438    1        ADD       89     0.4046       0.8571       0.3937
   1   rs1217414       3439    1        ADD       89     0.3899       0.7645       0.4466
   1   rs1539438       3440    1        ADD       89     -0.098      -0.2371       0.8131
   1   rs6674384       3441    1        ADD       89    -0.1833      -0.4793       0.6329
   1   rs1910485       3442    1        ADD       89    -0.1833      -0.4793       0.6329
   1   rs2292094       3443    1        ADD       89      1.126        1.521       0.1318
   1   rs2938323       3444    1        ADD       89    0.03692      0.09942        0.921
   1  rs11102718       3445    0        ADD       89         NA           NA           NA
   1   rs3007005       3446    1        ADD       89     0.1431       0.1252       0.9006
   1    rs496267       3447    1        ADD       89    -0.2138      -0.5849       0.5601
   1  rs12566787       3448    1        ADD       89     -0.439       -1.317       0.1912
   1    rs588983       3449    2        ADD       89     0.1411        0.415       0.6791
   1    rs642449       3450    2        ADD       89     0.1301       0.3905       0.6972
   1   rs6657718       3451    0        ADD       89         NA           NA           NA
   1    rs431565       3452    1        ADD       89     -0.483       -1.438       0.1541
   1   rs7550248       3453    0        ADD       89         NA           NA           NA
   1   rs4839368       3454    0        ADD       89         NA           NA           NA
   1  rs10489666       3455    0        ADD       89         NA           NA           NA
   1   rs4448517       3456    1        ADD       89    0.06702       0.1517       0.8798
   1  rs12753188       3457    1        ADD       89      1.826        1.809      0.07386
   1   rs3789615       3458    2        ADD       89     0.3251        1.077       0.2843
   1  rs11582563       3459    1        ADD       89      1.826        1.809      0.07386
   1  rs11102791       3460    0        ADD       89         NA           NA           NA
   1   rs7511633       3461    1        ADD       89     0.8368        1.096       0.2759
   1   rs6661053       3462    1        ADD       89     0.8368        1.096       0.2759
   1  rs10858047       3463    1        ADD       88    -0.6358       -1.737      0.08595
   1   rs4839385       3464    1        ADD       89     -0.266      -0.7646       0.4466
   1    rs178445       3465    1        ADD       89    -0.4239        -1.16       0.2491
   1   rs6691695       3466    0        ADD       89         NA           NA           NA
   1   rs6679869       3467    1        ADD       89      1.148         1.01       0.3152
   1  rs11587596       3468    1        ADD       89    -0.4479       -1.256       0.2123
   1    rs969273       3469    0        ADD       89         NA           NA           NA
   1  rs10489526       3470    0        ADD       89         NA           NA           NA
   1  rs11102836       3471    0        ADD       89         NA           NA           NA
   1  rs10494169       3472    1        ADD       89    -0.4797      -0.6685       0.5056
   1    rs360607       3473    1        ADD       89    -0.0882      -0.2512       0.8023
   1    rs360636       3474    1        ADD       89     0.1474       0.4437       0.6584
   1  rs12117860       3475    1        ADD       89     0.7243        2.043      0.04407
   1    rs506934       3476    1        ADD       89     0.1487       0.4323       0.6666
   1  rs11803890       3477    0        ADD       89         NA           NA           NA
   1   rs1575070       3478    1        ADD       89     0.1307       0.3905       0.6971
   1   rs1998009       3479    2        ADD       89     0.1705       0.4975       0.6201
   1  rs11102885       3480    1        ADD       89     -1.286       -3.814    0.0002547
   1  rs12739537       3481    1        ADD       89    -0.9179       -2.751     0.007228
   1   rs1286238       3482    1        ADD       89    -0.4636       -1.319       0.1905
   1   rs1286225       3483    1        ADD       89    -0.6559       -1.855      0.06693
   1   rs1286220       3484    1        ADD       89    -0.2772      -0.3153       0.7533
   1   rs1294389       3485    1        ADD       89    -0.3394      -0.9509       0.3443
   1   rs2144028       3486    1        ADD       88     0.9037        1.885      0.06276
   1      rs6327       3487    1        ADD       85     0.2225       0.4402       0.6609
   1   rs6537860       3488    1        ADD       89    0.01123      0.02853       0.9773
   1   rs4310443       3489    1        ADD       89    -0.1745      -0.5076        0.613
   1   rs7552722       3490    1        ADD       89    -0.0761      -0.2079       0.8358
   1   rs1170067       3491    1        ADD       89     0.4269        1.293       0.1993
   1   rs4564142       3492    1        ADD       89     0.5179        1.526       0.1306
   1  rs12067938       3493    0        ADD       89         NA           NA           NA
   1   rs4424508       3494    1        ADD       89     0.5096        1.525       0.1308
   1   rs4433392       3495    1        ADD       89    -0.3335      -0.9724       0.3336
   1   rs7536370       3496    1        ADD       89     0.2108        0.638       0.5252
   1  rs10754345       3497    1        ADD       89     0.3355       0.8825       0.3799
   1   rs4484922       3498    1        ADD       89     0.1021       0.3227       0.7477
   1   rs6428719       3499    1        ADD       89    0.09766       0.2626       0.7935
   1  rs10399824       3500    1        ADD       89    -0.8603       -1.478       0.1431
   1    rs864175       3501    1        ADD       89    -0.5607       -1.025       0.3083
   1   rs2131440       3502    1        ADD       89     0.3723        1.143       0.2561
   1   rs7538141       3503    0        ADD       89         NA           NA           NA
   1    rs699755       3504    1        ADD       87    -0.3599      -0.6346       0.5274
   1  rs10494188       3505    0        ADD       89         NA           NA           NA
   1   rs7365317       3506    2        ADD       87    -0.2444      -0.6949        0.489
   1  rs10923960       3507    1        ADD       79   0.007354     0.009236       0.9927
   1   rs7543545       3508    0        ADD       89         NA           NA           NA
   1  rs10923970       3509    1        ADD       89     0.1407        0.314       0.7543
   1   rs1146353       3510    1        ADD       89    0.02954      0.08175        0.935
   1  rs10802159       3511    1        ADD       89    -0.2272      -0.5787       0.5643
   1   rs6664070       3512    1        ADD       89     0.2763       0.8141       0.4178
   1   rs6428873       3513    1        ADD       89   -0.01385     -0.02507       0.9801
   1   rs7513689       3514    0        ADD       87         NA           NA           NA
   1   rs4839521       3515    1        ADD       89      0.234         0.63       0.5303
   1    rs740153       3516    2        ADD       89    -0.7022       -2.149      0.03445
   1  rs12086169       3517    1        ADD       89     0.5445       0.6204       0.5366
   1   rs1544450       3518    1        ADD       89     0.7259       0.8808       0.3809
   1   rs1407714       3519    1        ADD       89     0.6049        1.092       0.2778
   1   rs6687469       3520    0        ADD       89         NA           NA           NA
   1   rs7519176       3521    0        ADD       89         NA           NA           NA
   1   rs7544679       3522    1        ADD       89   -0.08782      -0.1118       0.9112
   1   rs6664063       3523    0        ADD       89         NA           NA           NA
   1  rs10494189       3524    1        ADD       89    -0.2552      -0.4655       0.6428
   1   rs1176385       3525    1        ADD       89    -0.5851       -1.551       0.1246
   1  rs10802189       3526    1        ADD       89    -0.6364       -1.834       0.0701
   1    rs797724       3527    0        ADD       89         NA           NA           NA
   1    rs699713       3528    1        ADD       89     0.3828        1.088       0.2797
   1    rs614516       3529    1        ADD       89    -0.1135      -0.2986       0.7659
   1   rs3768447       3530    1        ADD       89     -1.809       -1.141       0.2571
   1    rs798058       3531    1        ADD       89     0.5667        1.659       0.1008
   1    rs798011       3532    1        ADD       89      0.449        1.349       0.1809
   1   rs7527627       3533    0        ADD       89         NA           NA           NA
   1   rs7516173       3534    0        ADD       89         NA           NA           NA
   1   rs2806860       3535    0        ADD       89         NA           NA           NA
   1    rs943371       3536    1        ADD       89     0.6019        1.117        0.267
   1   rs4233450       3537    1        ADD       89    0.04695      0.08928       0.9291
   1   rs7530629       3538    0        ADD       89         NA           NA           NA
   1  rs10494193       3539    0        ADD       89         NA           NA           NA
   1   rs3767783       3540    2        ADD       89     0.4506        1.119        0.266
   1   rs6679865       3541    0        ADD       89         NA           NA           NA
   1   rs3767767       3542    1        ADD       89     0.5813        0.778       0.4387
   1   rs1325510       3543    1        ADD       89     0.5864       0.8494        0.398
   1  rs12032114       3544    1        ADD       89    -0.7456      -0.7273        0.469
   1   rs2185815       3545    0        ADD       89         NA           NA           NA
   1   rs1877464       3546    1        ADD       89    -0.8617       -1.824      0.07162
   1   rs1467114       3547    1        ADD       89    -0.7581       -1.986      0.05016
   1   rs4026198       3548    0        ADD       85         NA           NA           NA
   1   rs6695168       3549    0        ADD       89         NA           NA           NA
   1  rs11582139       3550    0        ADD       89         NA           NA           NA
   1   rs1146298       3551    1        ADD       89    -0.5249       -1.461       0.1475
   1   rs1289938       3552    1        ADD       89    -0.5249       -1.461       0.1475
   1   rs1289944       3553    1        ADD       89     0.4546       0.6076        0.545
   1   rs7543108       3554    1        ADD       89    -0.4572      -0.7813       0.4367
   1   rs3820500       3555    1        ADD       89    -0.5526       -1.569       0.1203
   1   rs1290541       3556    1        ADD       84    -0.4802       -1.368        0.175
   1    rs320364       3557    1        ADD       89    -0.4214       -1.044       0.2994
   1   rs2576570       3558    1        ADD       87    -0.1836      -0.5224       0.6028
   1    rs319506       3559    1        ADD       89     0.4533        1.454       0.1496
   1   rs7512828       3560    1        ADD       89     0.3181       0.7892       0.4321
   1    rs319469       3561    2        ADD       89    -0.5029       -1.442        0.153
   1   rs4659339       3562    1        ADD       89     0.1876       0.3978       0.6917
   1  rs12031910       3563    2        ADD       89    0.02275      0.06194       0.9507
   1   rs1935832       3564    2        ADD       89   -0.02837     -0.07158       0.9431
   1    rs722566       3565    0        ADD       89         NA           NA           NA
   1    rs733833       3566    1        ADD       87     0.3218       0.6138        0.541
   1   rs3767824       3567    1        ADD       89     0.2816        0.558       0.5783
   1  rs12070959       3568    0        ADD       89         NA           NA           NA
   1   rs2295631       3569    1        ADD       89   -0.06935      -0.1983       0.8433
   1   rs4347199       3570    1        ADD       89   -0.07061      -0.1887       0.8508
   1  rs12124243       3571    1        ADD       89     -2.863       -1.826      0.07125
   1   rs6428729       3572    0        ADD       89         NA           NA           NA
   1  rs12146079       3573    1        ADD       87     0.2694       0.6723       0.5032
   1   rs2153978       3574    2        ADD       89   -0.09436      -0.3126       0.7553
   1  rs10754372       3575    1        ADD       89    0.03018      0.06395       0.9492
   1   rs4659075       3576    0        ADD       89         NA           NA           NA
   1   rs7526525       3577    1        ADD       89      -0.11       -0.231       0.8179
   1   rs1938276       3578    0        ADD       89         NA           NA           NA
   1  rs10923546       3579    1        ADD       89    -0.4607       -1.442       0.1529
   1   rs1885011       3580    1        ADD       89    -0.1648      -0.5023       0.6168
   1   rs2145418       3581    1        ADD       89    0.09519       0.2418       0.8095
   1   rs1146335       3582    1        ADD       89    -0.5002       -1.479       0.1427
   1   rs1213987       3583    0        ADD       89         NA           NA           NA
   1   rs1830853       3584    1        ADD       86    -0.4648       -1.399       0.1654
   1   rs4659103       3585    1        ADD       87    -0.2576      -0.6174       0.5386
   1   rs4329498       3586    1        ADD       89    -0.2981      -0.6422       0.5224
   1   rs1358861       3587    2        ADD       89    0.06853       0.2072       0.8363
   1   rs1213850       3588    2        ADD       89    0.06853       0.2072       0.8363
   1  rs12563348       3589    1        ADD       89    -0.1325      -0.3368       0.7371
   1  rs10923658       3590    1        ADD       89    -0.6068       -1.227       0.2232
   1  rs10494212       3591    0        ADD       89         NA           NA           NA
   1   rs4659120       3592    1        ADD       89     0.1937       0.6143       0.5406
   1   rs1779414       3593    1        ADD       89    -0.7156       -1.542       0.1266
   1   rs1766807       3594    1        ADD       89     0.4136       0.8631       0.3905
   1   rs7552120       3595    0        ADD       89         NA           NA           NA
   1   rs1544153       3596    1        ADD       89    -0.9704       -2.005      0.04807
   1   rs1766792       3597    1        ADD       89     0.4519       0.9661       0.3367
   1   rs1409156       3598    2        ADD       89     0.4843        1.486       0.1409
   1   rs1325937       3599    1        ADD       89    -0.3128      -0.9856       0.3271
   1   rs7525637       3600    1        ADD       89     0.3978       0.8395       0.4035
   1  rs12402563       3601    1        ADD       89    -0.1542      -0.4532       0.6515
   1   rs1325940       3602    1        ADD       89     0.2162       0.3845       0.7016
   1   rs2885226       3603    1        ADD       89    0.01318      0.03296       0.9738
   1   rs6664959       3604    1        ADD       87    0.01384      0.03208       0.9745
   1   rs7412918       3605    1        ADD       89     0.3426       0.5977       0.5516
   1  rs12083510       3606    1        ADD       89    -0.5256      -0.8312       0.4082
   1   rs1106143       3607    1        ADD       89     0.9724        1.036        0.303
   1   rs1341797       3608    1        ADD       89    -0.8998       -2.358      0.02059
   1   rs2027476       3609    0        ADD       88         NA           NA           NA
   1   rs1418025       3610    1        ADD       89      0.634        1.266        0.209
   1   rs6695549       3611    1        ADD       89      -1.25       -1.101       0.2739
   1    rs838522       3612    1        ADD       89    0.02558      0.05597       0.9555
   1   rs3765953       3613    1        ADD       89    -0.5272       -1.648        0.103
   1  rs12740687       3614    1        ADD       89      1.247        2.982     0.003709
   1   rs1361530       3615    1        ADD       89   -0.07018      -0.1935        0.847
   1   rs2050892       3616    1        ADD       89   -0.07018      -0.1935        0.847
   1   rs2298030       3617    1        ADD       89     0.3805       0.5862       0.5592
   1  rs10802107       3618    1        ADD       89    0.07544       0.1049       0.9167
   1  rs10157474       3619    1        ADD       89     -1.284       -2.136      0.03547
   1   rs4481896       3620    1        ADD       89    0.02189      0.02169       0.9827
   1   rs4659221       3621    1        ADD       89    -0.3407      -0.8667       0.3885
   1    rs517237       3622    2        ADD       89    -0.7871       -2.288      0.02459
   1   rs1441009       3623    1        ADD       89     -1.038       -2.823     0.005898
   1   rs1177389       3624    1        ADD       89     0.3457       0.3663        0.715
   1   rs3009197       3625    1        ADD       89   -0.02187     -0.06565       0.9478
   1   rs3009187       3626    0        ADD       89         NA           NA           NA
   1   rs2493399       3627    0        ADD       89         NA           NA           NA
   1   rs7547168       3628    1        ADD       89      1.331       0.5938       0.5542
   1    rs835576       3629    1        ADD       89    -0.9797      -0.9578       0.3408
   1   rs2453057       3630    0        ADD       89         NA           NA           NA
   1   rs4659250       3631    1        ADD       89    -0.9505       -1.309        0.194
   1  rs10494235       3632    1        ADD       89    -0.9505       -1.309        0.194
   1  rs12130502       3633    0        ADD       89         NA           NA           NA
   1   rs7366274       3634    0        ADD       89         NA           NA           NA
   1   rs9629168       3635    0        ADD       89         NA           NA           NA
   1   rs6600745       3636    1        ADD       89    -0.4582       -1.282       0.2031
   1   rs6600748       3637    0        ADD       87         NA           NA           NA
   1   rs6600662       3638    1        ADD       89     -2.204       -1.708      0.09126
   1   rs6600673       3639    1        ADD       89     -1.949       -1.734       0.0864
   1   rs4844427       3640    1        ADD       89     -0.185      -0.4499       0.6539
   1   rs1628172       3641    1        ADD       89    -0.6503      -0.7883       0.4327
   1   rs2590125       3642    1        ADD       88     -1.626       -1.024       0.3089
   1   rs2596381       3643    1        ADD       89      1.049       0.4676       0.6413
   1  rs10910781       3644    0        ADD       89         NA           NA           NA
   1   rs7417578       3645    1        ADD       89     0.3679       0.6914       0.4911
   1   rs7551245       3646    1        ADD       89     0.3091       0.8325       0.4074
   1  rs12081446       3647    1        ADD       89      1.424       0.6356       0.5267
   1   rs3811446       3648    1        ADD       89    -0.4093       -1.222       0.2249
   1  rs10494241       3649    0        ADD       89         NA           NA           NA
   1   rs3754338       3650    1        ADD       89      1.424       0.6356       0.5267
   1   rs1983954       3651    0        ADD       89         NA           NA           NA
   1   rs9725551       3652    0        ADD       89         NA           NA           NA
   1   rs2318300       3653    0        ADD       89         NA           NA           NA
   1   rs2231375       3654    1        ADD       89     0.3497       0.7229       0.4717
   1  rs12129861       3655    1        ADD       89     0.1387       0.3074       0.7593
   1   rs9662723       3656    0        ADD       89         NA           NA           NA
   1   rs2795704       3657    0        ADD       88         NA           NA           NA
   1   rs3881695       3658    0        ADD       89         NA           NA           NA
   1   rs6661540       3659    2        ADD       89     0.0759       0.2192        0.827
   1   rs1822310       3660    0        ADD       89         NA           NA           NA
   1   rs1899485       3661    1        ADD       89   0.009431      0.01528       0.9878
   1   rs7526343       3662    2        ADD       87    0.03994       0.1083        0.914
   1  rs10900321       3663    1        ADD       89   -0.01094     -0.01723       0.9863
   1   rs2883434       3664    1        ADD       86    0.06658       0.1768       0.8601
   1    rs894469       3665    1        ADD       89      -2.27       -1.016       0.3123
   1   rs2354432       3666    1        ADD       89     0.8881        1.921      0.05796
   1   rs1932978       3667    1        ADD       89    -0.3517      -0.9519       0.3438
   1   rs9661159       3668    1        ADD       89     0.8653         1.87      0.06485
   1    rs945742       3669    1        ADD       89     0.3968       0.8068        0.422
   1   rs2353986       3670    1        ADD       89     0.4821        1.388       0.1686
   1   rs2353973       3671    1        ADD       89     0.4437        1.307       0.1946
   1   rs2353967       3672    1        ADD       89   -0.05708      -0.1585       0.8744
   1   rs2262792       3673    1        ADD       89     0.2073       0.5276       0.5991
   1   rs2000072       3674    0        ADD       89         NA           NA           NA
   1  rs12022413       3675    2        ADD       89     0.2757         0.85       0.3976
   1    rs662997       3676    0        ADD       89         NA           NA           NA
   1  rs10793690       3677    1        ADD       89       -1.3        -1.72      0.08896
   1    rs614502       3678    1        ADD       89     0.6947        2.051      0.04324
   1    rs688325       3679    2        ADD       89    -0.5869       -1.679      0.09677
   1      rs1344       3680    1        ADD       89     0.2106       0.5908       0.5562
   1    rs999095       3681    1        ADD       88     0.2083       0.6114       0.5426
   1   rs1495956       3682    1        ADD       89    -0.3815       -1.035       0.3037
   1   rs1342706       3683    0        ADD       89         NA           NA           NA
   1   rs6661682       3684    0        ADD       89         NA           NA           NA
   1   rs6664767       3685    2        ADD       89    -0.3897        -1.21       0.2297
   1  rs12030866       3686    1        ADD       89      1.121        2.093      0.03928
   1   rs6685824       3687    1        ADD       89    0.06183       0.1193       0.9054
   1   rs7553513       3688    1        ADD       89     0.1191       0.1883       0.8511
   1   rs2992453       3689    1        ADD       89     0.5609        1.739      0.08557
   1   rs2992469       3690    0        ADD       89         NA           NA           NA
   1  rs12040024       3691    1        ADD       89    -0.3077       -0.923       0.3585
   1   rs6673776       3692    1        ADD       89      1.753       0.7829       0.4358
   1  rs12039660       3693    0        ADD       89         NA           NA           NA
   1  rs11587304       3694    1        ADD       89   -0.02767     -0.02421       0.9807
   1  rs11581756       3695    1        ADD       89     -1.902        -0.85       0.3977
   1    rs828489       3696    2        ADD       89    -0.0336      -0.1084       0.9139
   1   rs2935837       3697    0        ADD       89         NA           NA           NA
   1   rs3862202       3698    2        ADD       89    -0.2189      -0.6597       0.5112
   1  rs11205037       3699    0        ADD       89         NA           NA           NA
   1   rs1349532       3700    0        ADD       89         NA           NA           NA
   1   rs3754043       3701    0        ADD       89         NA           NA           NA
   1  rs11205303       3702    1        ADD       89   -0.05798      -0.1467       0.8837
   1  rs11580366       3703    0        ADD       89         NA           NA           NA
   1   rs3936952       3704    1        ADD       89   -0.01908     -0.05866       0.9534
   1  rs10157931       3705    0        ADD       87         NA           NA           NA
   1   rs6587748       3706    0        ADD       89         NA           NA           NA
   1  rs11205325       3707    0        ADD       89         NA           NA           NA
   1   rs6587750       3708    0        ADD       89         NA           NA           NA
   1  rs11205334       3709    0        ADD       89         NA           NA           NA
   1   rs6700343       3710    1        ADD       89    -0.2561      -0.6083       0.5446
   1   rs6665499       3711    1        ADD       89    -0.1969      -0.5284       0.5985
   1   rs6681029       3712    0        ADD       89         NA           NA           NA
   1     rs10480       3713    0        ADD       85         NA           NA           NA
   1   rs1260385       3714    2        ADD       89     0.4426        1.185       0.2394
   1   rs1313568       3715    2        ADD       89     0.4171        1.109       0.2703
   1  rs12134306       3716    1        ADD       89      1.424       0.6356       0.5267
   1  rs11205373       3717    1        ADD       89     0.4636        1.147       0.2543
   1  rs12739019       3718    1        ADD       89      1.424       0.6356       0.5267
   1    rs871527       3719    1        ADD       89    -0.1468      -0.2833       0.7776
   1   rs3737240       3720    1        ADD       89     0.4546        1.125       0.2638
   1  rs11810419       3721    1        ADD       89     0.1673       0.3228       0.7476
   1    rs878471       3722    1        ADD       89    -0.0564      -0.1741       0.8622
   1   rs1355637       3723    1        ADD       89    -0.7307      -0.4579       0.6482
   1  rs11204684       3724    1        ADD       89     -0.108      -0.2989       0.7657
   1  rs10788792       3725    1        ADD       89   -0.03079     -0.08721       0.9307
   1  rs12072339       3726    1        ADD       89   0.004232      0.01221       0.9903
   1   rs3768018       3727    1        ADD       89   -0.02331     -0.06949       0.9448
   1   rs2864871       3728    1        ADD       89   -0.01251     -0.03543       0.9718
   1  rs10305703       3729    1        ADD       89      -3.65        -1.65       0.1025
   1   rs3768012       3730    1        ADD       89       0.39       0.7014       0.4849
   1   rs4970985       3731    1        ADD       87     0.4143        1.165       0.2474
   1  rs13375831       3732    0        ADD       89         NA           NA           NA
   1   rs3754210       3733    1        ADD       89   -0.05725      -0.1244       0.9013
   1   rs3738480       3734    1        ADD       89      1.254        2.634     0.009979
   1   rs2272213       3735    1        ADD       89      2.835        1.274       0.2062
   1  rs10788798       3736    1        ADD       88    -0.4671      -0.7384       0.4623
   1   rs4970998       3737    1        ADD       89    -0.3308      -0.5373       0.5924
   1   rs4512652       3738    1        ADD       89     -0.769       -1.439       0.1539
   1   rs3811404       3739    1        ADD       89    -0.2741       -0.122       0.9032
   1   rs4520422       3740    1        ADD       89    0.09159       0.2692       0.7884
   1   rs7531602       3741    0        ADD       89         NA           NA           NA
   1   rs2298265       3742    1        ADD       89    -0.7592      -0.9215       0.3593
   1   rs1056847       3743    1        ADD       89    -0.1606      -0.4868       0.6276
   1   rs2495388       3744    0        ADD       89         NA           NA           NA
   1   rs3748550       3745    1        ADD       89    -0.2185      -0.6007       0.5496
   1   rs4970952       3746    0        ADD       89         NA           NA           NA
   1   rs1539493       3747    1        ADD       89    -0.1391      -0.4364       0.6636
   1   rs7536167       3748    0        ADD       89         NA           NA           NA
   1   rs2298167       3749    2        ADD       89     0.1078       0.2222       0.8247
   1   rs4132646       3750    2        ADD       89     0.3092       0.8883       0.3768
   1   rs9436033       3751    0        ADD       89         NA           NA           NA
   1   rs6702842       3752    1        ADD       89     0.3147          0.8       0.4259
   1   rs4845778       3753    1        ADD       89     0.2506       0.7106       0.4792
   1   rs1308137       3754    2        ADD       89    -0.4911       -1.422       0.1586
   1   rs1781409       3755    1        ADD       89    -0.2095      -0.5887       0.5576
   1  rs10888431       3756    2        ADD       89     0.7513         2.14      0.03513
   1   rs6681093       3757    1        ADD       87      1.043        2.024      0.04612
   1   rs3790515       3758    1        ADD       89     0.3696       0.8337       0.4067
   1   rs4284267       3759    1        ADD       89     0.9834       0.8642       0.3899
   1   rs2879130       3760    1        ADD       89     -1.035        -3.21     0.001863
   1   rs6587629       3761    1        ADD       89       1.25        1.337       0.1847
   1   rs6587630       3762    1        ADD       89       1.03         1.18       0.2411
   1   rs2279502       3763    1        ADD       89    -0.2001      -0.5751       0.5667
   1   rs2999515       3764    1        ADD       89     0.9756         1.04       0.3015
   1   rs3007708       3765    1        ADD       89    -0.4006       -1.142       0.2565
   1   rs3007671       3766    1        ADD       89       1.06        1.037       0.3025
   1  rs12130862       3767    1        ADD       88     0.8164       0.3618       0.7184
   1  rs11588885       3768    1        ADD       89      1.912       0.8546       0.3951
   1   rs6667458       3769    1        ADD       89    -0.5097       -1.626       0.1076
   1  rs11204934       3770    2        ADD       89     0.3329       0.9917       0.3241
   1   rs2036101       3771    0        ADD       89         NA           NA           NA
   1  rs11204971       3772    2        ADD       89     0.5203        1.526       0.1306
   1   rs6587665       3773    0        ADD       89         NA           NA           NA
   1  rs10489884       3774    1        ADD       89   -0.01508    -0.009439       0.9925
   1   rs1858485       3775    1        ADD       89     -0.224      -0.6613       0.5102
   1   rs7539217       3776    0        ADD       89         NA           NA           NA
   1   rs2146121       3777    1        ADD       89   0.001123     0.003163       0.9975
   1   rs1923497       3778    1        ADD       89    -0.4007      -0.6995       0.4861
   1   rs1199156       3779    0        ADD       89         NA           NA           NA
   1    rs493133       3780    2        ADD       89    -0.6212       -1.685      0.09557
   1   rs7530609       3781    1        ADD       89    -0.7127       -1.943      0.05523
   1  rs11810844       3782    1        ADD       89    -0.1741      -0.4713       0.6386
   1   rs1325507       3783    1        ADD       89    -0.9764       -2.885     0.004927
   1   rs7541676       3784    0        ADD       89         NA           NA           NA
   1   rs7543194       3785    1        ADD       89     -0.749        -2.24      0.02762
   1    rs873775       3786    1        ADD       89    -0.5818       -1.173       0.2439
   1  rs10888515       3787    1        ADD       89    -0.6964        -2.13      0.03598
   1   rs2339381       3788    1        ADD       89     0.1075       0.1434       0.8863
   1   rs7538584       3789    0        ADD       89         NA           NA           NA
   1   rs3908643       3790    0        ADD       89         NA           NA           NA
   1  rs10399703       3791    0        ADD       89         NA           NA           NA
   1   rs4845493       3792    0        ADD       89         NA           NA           NA
   1    rs913996       3793    2        ADD       89    -0.3838       -1.182       0.2406
   1  rs10494289       3794    1        ADD       89     0.5849       0.6667       0.5068
   1   rs4240868       3795    1        ADD       89    -0.1653      -0.4371       0.6631
   1    rs423692       3796    2        ADD       89   -0.06748       -0.223       0.8241
   1    rs405618       3797    1        ADD       89     0.1844       0.4926       0.6235
   1   rs7541753       3798    1        ADD       89     0.3172       0.9064       0.3672
   1    rs499893       3799    1        ADD       89    0.03863       0.1179       0.9065
   1  rs12080902       3800    0        ADD       89         NA           NA           NA
   1  rs10494291       3801    1        ADD       88    -0.4733      -0.7064       0.4819
   1  rs12081567       3802    1        ADD       89    -0.3714      -0.5366       0.5929
   1    rs943967       3803    1        ADD       89    -0.4037       -1.263         0.21
   1   rs1865232       3804    0        ADD       89         NA           NA           NA
   1   rs3006440       3805    1        ADD       89    -0.9242       -2.261      0.02626
   1   rs3014866       3806    1        ADD       89     0.1054       0.3289        0.743
   1   rs3006488       3807    1        ADD       89    -0.3766      -0.5442       0.5877
   1   rs3006418       3808    0        ADD       89         NA           NA           NA
   1   rs1998844       3809    1        ADD       84    0.02516      0.06791        0.946
   1   rs4845351       3810    1        ADD       89    -0.8226       -1.562       0.1219
   1   rs7556155       3811    1        ADD       89     -5.092       -2.337      0.02175
   1   rs3814001       3812    0        ADD       89         NA           NA           NA
   1  rs11583896       3813    1        ADD       89    -0.4356       -1.114       0.2683
   1   rs7512766       3814    1        ADD       89    -0.2826      -0.7203       0.4733
   1  rs11264573       3815    1        ADD       89     0.7895        1.011       0.3148
   1   rs6695083       3816    0        ADD       89         NA           NA           NA
   1  rs12403956       3817    1        ADD       89    -0.2024      -0.4984       0.6194
   1   rs4845360       3818    1        ADD       89     0.5036       0.5736       0.5677
   1   rs2066134       3819    1        ADD       89    -0.3993      -0.9511       0.3442
   1   rs4845363       3820    1        ADD       89    -0.1999      -0.6156       0.5398
   1   rs4845364       3821    1        ADD       89    -0.4325      -0.6252       0.5335
   1      rs6719       3822    2        ADD       89     0.4333        1.342       0.1831
   1   rs3828076       3823    1        ADD       89    -0.4767        -1.45       0.1505
   1   rs1194601       3824    0        ADD       89         NA           NA           NA
   1   rs7521837       3825    1        ADD       89    0.03009      0.03634       0.9711
   1   rs1194610       3826    1        ADD       89    -0.5474       -1.296       0.1984
   1   rs1194589       3827    1        ADD       89    -0.3211      -0.4287       0.6692
   1   rs4601580       3828    2        ADD       89   0.009255      0.02516         0.98
   1   rs8192284       3829    1        ADD       89    -0.0884      -0.2538       0.8002
   1   rs4478801       3830    2        ADD       89   -0.04354     -0.09921       0.9212
   1   rs4584384       3831    1        ADD       89   -0.04354     -0.09921       0.9212
   1   rs7539745       3832    1        ADD       89     0.6091         1.09       0.2789
   1   rs3008433       3833    0        ADD       89         NA           NA           NA
   1    rs962242       3834    1        ADD       89    -0.8753       -1.564       0.1213
   1  rs11264233       3835    1        ADD       89    0.08824        0.279       0.7809
   1   rs6701860       3836    1        ADD       89      1.832        2.136      0.03545
   1   rs6696760       3837    1        ADD       89     0.4168       0.6024       0.5485
   1  rs12087736       3838    1        ADD       89   -0.05807     -0.03635       0.9711
   1    rs868108       3839    1        ADD       89    -0.2389      -0.5814       0.5625
   1   rs2135695       3840    1        ADD       89    -0.9902       -1.715      0.08999
   1   rs1218553       3841    1        ADD       85      1.325         1.84      0.06939
   1   rs1218555       3842    0        ADD       89         NA           NA           NA
   1   rs1630500       3843    0        ADD       89         NA           NA           NA
   1   rs4578216       3844    1        ADD       89    -0.9075       -1.772      0.07991
   1   rs6695407       3845    0        ADD       89         NA           NA           NA
   1  rs10908449       3846    0        ADD       89         NA           NA           NA
   1   rs4845700       3847    1        ADD       89     -0.874       -1.434       0.1552
   1   rs4845405       3848    1        ADD       89    -0.6523       -1.114       0.2682
   1  rs11264306       3849    1        ADD       89    0.08623       0.1286        0.898
   1   rs6427190       3850    1        ADD       89    -0.4041      -0.7926       0.4302
   1   rs9628662       3851    1        ADD       89    -0.4855       -1.281       0.2035
   1   rs7549276       3852    1        ADD       89    -0.4336       -1.109       0.2705
   1   rs4971072       3853    1        ADD       89    -0.4336       -1.109       0.2705
   1    rs959485       3854    0        ADD       89         NA           NA           NA
   1  rs11264375       3855    2        ADD       89    -0.6639       -1.658       0.1009
   1  rs12021557       3856    2        ADD       89    -0.8536       -2.339      0.02165
   1  rs13375898       3857    0        ADD       89         NA           NA           NA
   1    rs607036       3858    0        ADD       87         NA           NA           NA
   1    rs348207       3859    0        ADD       89         NA           NA           NA
   1  rs12066633       3860    0        ADD       89         NA           NA           NA
   1   rs4971104       3861    0        ADD       89         NA           NA           NA
   1    rs625658       3862    1        ADD       89    -0.5238       -1.176       0.2427
   1   rs2364403       3863    2        ADD       89    -0.3113      -0.8425       0.4018
   1   rs7513082       3864    1        ADD       89    -0.2266      -0.2886       0.7736
   1   rs2275075       3865    1        ADD       89     0.2945        0.561       0.5762
   1    rs915179       3866    1        ADD       89    -0.3091      -0.5974       0.5518
   1    rs577492       3867    1        ADD       89     0.7732       0.7544       0.4526
   1  rs12128066       3868    1        ADD       89    -0.1737      -0.4365       0.6636
   1   rs7512584       3869    0        ADD       89         NA           NA           NA
   1   rs2075163       3870    1        ADD       89     0.2419        0.699       0.4864
   1   rs2241106       3871    1        ADD       89    -0.2405        -0.59       0.5567
   1   rs2248273       3872    1        ADD       89     0.7438        1.866      0.06548
   1   rs2274226       3873    1        ADD       89    -0.2905      -0.7927       0.4301
   1   rs3001788       3874    0        ADD       89         NA           NA           NA
   1   rs7551781       3875    1        ADD       89     0.2335       0.6302       0.5302
   1  rs11264485       3876    0        ADD       89         NA           NA           NA
   1   rs2274317       3877    2        ADD       89    -0.7341       -2.166      0.03302
   1   rs1171551       3878    1        ADD       87    -0.6726       -1.932      0.05667
   1   rs1171565       3879    2        ADD       89     -0.691       -2.144       0.0348
   1   rs1171544       3880    0        ADD       89         NA           NA           NA
   1   rs4661189       3881    1        ADD       89    -0.1457      -0.1543       0.8777
   1  rs12567958       3882    2        ADD       89     0.3081       0.9174       0.3615
   1   rs2365716       3883    1        ADD       89     -1.183       -1.181       0.2408
   1   rs4559494       3884    1        ADD       89    -0.4926       -1.029       0.3061
   1  rs12021512       3885    1        ADD       89     0.1014       0.1765       0.8603
   1   rs4437869       3886    0        ADD       89         NA           NA           NA
   1  rs11264542       3887    1        ADD       89    -0.3028      -0.4522       0.6523
   1   rs3765783       3888    1        ADD       89   -0.03402     -0.06731       0.9465
   1   rs1998977       3889    1        ADD       89    -0.5008       -1.125       0.2638
   1   rs2644623       3890    1        ADD       89     0.2316       0.6696       0.5049
   1    rs822426       3891    1        ADD       89     0.7432        2.297      0.02402
   1   rs2275202       3892    1        ADD       89    -0.5948      -0.5796       0.5637
   1   rs1572416       3893    1        ADD       89     0.6788        2.101      0.03851
   1    rs822570       3894    1        ADD       89    -0.2627      -0.6459         0.52
   1   rs1359647       3895    1        ADD       89    -0.5948      -0.5796       0.5637
   1   rs1176534       3896    0        ADD       89         NA           NA           NA
   1   rs2231856       3897    2        ADD       89     0.1278       0.3791       0.7056
   1   rs1176527       3898    0        ADD       89         NA           NA           NA
   1  rs11264630       3899    1        ADD       89    -0.1516      -0.4164       0.6781
   1   rs1338672       3900    1        ADD       89      -1.07       -2.975     0.003792
   1   rs1591785       3901    1        ADD       89     0.4096        1.042       0.3002
   1   rs4489549       3902    2        ADD       89    -0.3664       -1.093       0.2775
   1  rs12070704       3903    0        ADD       89         NA           NA           NA
   1   rs4661024       3904    0        ADD       89         NA           NA           NA
   1   rs9426967       3905    1        ADD       89     0.2095       0.1834       0.8549
   1   rs2873344       3906    1        ADD       87     0.4325       0.3748       0.7087
   1   rs4246534       3907    1        ADD       89    0.08885       0.2109       0.8334
   1   rs2225573       3908    1        ADD       89    0.07167       0.1397       0.8893
   1   rs3845582       3909    1        ADD       89     0.1063       0.2683       0.7891
   1   rs1002967       3910    0        ADD       89         NA           NA           NA
   1   rs2012199       3911    1        ADD       89     0.4126       0.9383       0.3507
   1  rs10489670       3912    1        ADD       88     0.1022       0.2267       0.8212
   1  rs10489673       3913    2        ADD       88     0.2065       0.5975       0.5518
   1   rs2778003       3914    2        ADD       89    0.03405      0.09382       0.9255
   1   rs2758624       3915    1        ADD       89     0.0303      0.08451       0.9328
   1   rs6427392       3916    1        ADD       89    -0.3289       -1.015       0.3128
   1   rs2210913       3917    2        ADD       89     0.4307        1.337       0.1848
   1  rs10489679       3918    1        ADD       89     0.1461       0.3598       0.7199
   1  rs10489681       3919    1        ADD       85     0.1508       0.3962       0.6929
   1  rs12088706       3920    0        ADD       89         NA           NA           NA
   1  rs11264820       3921    0        ADD       89         NA           NA           NA
   1   rs2148135       3922    1        ADD       87     0.3683        1.034       0.3041
   1  rs10489683       3923    1        ADD       89     0.4109         1.08       0.2831
   1   rs4518897       3924    1        ADD       89     -0.729       -1.739      0.08557
   1   rs7514610       3925    1        ADD       89    -0.1855      -0.4861       0.6281
   1    rs752669       3926    2        ADD       89    -0.1096       -0.326       0.7452
   1   rs3845588       3927    0        ADD       89         NA           NA           NA
   1   rs7532120       3928    0        ADD       89         NA           NA           NA
   1   rs6687929       3929    0        ADD       89         NA           NA           NA
   1   rs1886389       3930    2        ADD       89     0.6288        1.838      0.06943
   1   rs3820677       3931    2        ADD       88    -0.1565       -0.435       0.6646
   1   rs2209351       3932    1        ADD       89     -0.382       -1.126       0.2631
   1  rs12097784       3933    1        ADD       89     0.0953       0.2618       0.7941
   1    rs859005       3934    1        ADD       89    -0.3365        -1.07       0.2877
   1    rs691551       3935    1        ADD       89    0.09009       0.2878       0.7742
   1    rs411089       3936    1        ADD       89    -0.1526      -0.3958       0.6932
   1   rs6656732       3937    0        ADD       89         NA           NA           NA
   1   rs7539343       3938    1        ADD       89     0.3541        1.029       0.3062
   1   rs7511778       3939    0        ADD       89         NA           NA           NA
   1  rs10489826       3940    1        ADD       82    -0.1737       -0.401       0.6895
   1    rs858564       3941    0        ADD       89         NA           NA           NA
   1    rs961562       3942    1        ADD       89     -0.994        -2.53       0.0132
   1   rs6679056       3943    1        ADD       89     0.6996        1.815      0.07297
   1   rs1873509       3944    1        ADD       89     0.6996        1.815      0.07297
   1   rs1578761       3945    1        ADD       89     0.6996        1.815      0.07297
   1  rs10489837       3946    0        ADD       89         NA           NA           NA
   1    rs857719       3947    2        ADD       89   -0.05528      -0.1587       0.8743
   1  rs10489838       3948    0        ADD       87         NA           NA           NA
   1    rs857691       3949    2        ADD       89    -0.1926      -0.5122       0.6098
   1  rs12090314       3950    0        ADD       88         NA           NA           NA
   1   rs2564858       3951    0        ADD       89         NA           NA           NA
   1    rs703138       3952    1        ADD       89     0.1643       0.4939       0.6226
   1  rs10489842       3953    1        ADD       77    -0.0383     -0.07353       0.9416
   1   rs2779110       3954    1        ADD       89    -0.2594      -0.8276       0.4102
   1    rs857824       3955    1        ADD       88     -0.164      -0.5011       0.6176
   1    rs857848       3956    1        ADD       89    -0.1164      -0.3415       0.7336
   1   rs6694926       3957    0        ADD       89         NA           NA           NA
   1    rs857868       3958    1        ADD       89    -0.6213       -1.702      0.09231
   1   rs2106092       3959    1        ADD       89    -0.5782       -1.323       0.1892
   1  rs11265095       3960    0        ADD       89         NA           NA           NA
   1   rs9427330       3961    1        ADD       89   -0.06184     -0.06014       0.9522
   1  rs12566668       3962    1        ADD       89    -0.3348      -0.6645       0.5081
   1    rs856089       3963    1        ADD       89   -0.07207      -0.1999        0.842
   1    rs856135       3964    1        ADD       89   -0.06742      -0.1728       0.8632
   1   rs1417806       3965    1        ADD       89     0.1846       0.5063        0.614
   1   rs3768515       3966    1        ADD       89    -0.2313      -0.5451       0.5871
   1   rs2793845       3967    1        ADD       89    -0.3871      -0.9875       0.3261
   1   rs2852720       3968    1        ADD       89    -0.2214      -0.3684       0.7135
   1   rs2814779       3969    1        ADD       89     0.6407        1.706      0.09149
   1   rs3026935       3970    1        ADD       89     0.7259        1.782      0.07823
   1   rs3026981       3971    0        ADD       89         NA           NA           NA
   1     rs12075       3972    2        ADD       89    0.04295      0.08102       0.9356
   1    rs863011       3973    1        ADD       89    -0.2664      -0.6895       0.4924
   1  rs12072644       3974    1        ADD       89    -0.1569      -0.2413       0.8099
   1   rs6673514       3975    0        ADD       89         NA           NA           NA
   1   rs2494264       3976    1        ADD       89     0.5114        1.209       0.2299
   1  rs11265165       3977    1        ADD       89     0.1634       0.4753       0.6358
   1   rs7552141       3978    0        ADD       89         NA           NA           NA
   1  rs11265187       3979    1        ADD       89   -0.00801     -0.02152       0.9829
   1   rs4128725       3980    1        ADD       88    0.02125      0.05828       0.9537
   1   rs4339862       3981    2        ADD       89     -0.182      -0.5483       0.5849
   1   rs6686099       3982    0        ADD       89         NA           NA           NA
   1  rs10908730       3983    2        ADD       89    -0.3575        -1.05       0.2968
   1  rs12406565       3984    1        ADD       89    -0.8216        -2.29      0.02444
   1   rs2197619       3985    1        ADD       89     0.3701       0.7717       0.4424
   1   rs1470516       3986    1        ADD       89     0.6628         1.34       0.1838
   1   rs6427487       3987    0        ADD       89         NA           NA           NA
   1   rs1891186       3988    1        ADD       89    -0.2329      -0.4526       0.6519
   1   rs2808628       3989    2        ADD       89    -0.7294       -2.291      0.02441
   1   rs2808634       3990    1        ADD       89    -0.5395       -1.429       0.1566
   1   rs4131568       3991    1        ADD       89    -0.1385      -0.1467       0.8837
   1   rs6662918       3992    1        ADD       89      -2.27       -1.016       0.3123
   1   rs6656979       3993    1        ADD       89     -1.195       -2.723     0.007813
   1   rs2494493       3994    2        ADD       89    -0.8118       -2.359      0.02057
   1   rs4545332       3995    1        ADD       89     0.4862        1.423       0.1583
   1   rs6660528       3996    0        ADD       89         NA           NA           NA
   1   rs7551141       3997    1        ADD       89     0.4061        1.213       0.2283
   1   rs2820579       3998    1        ADD       89      -2.27       -1.016       0.3123
   1   rs1317986       3999    1        ADD       89    -0.2999      -0.7999       0.4259
   1   rs2494207       4000    1        ADD       89    -0.2586      -0.7304       0.4671
   1   rs1999969       4001    1        ADD       89    -0.7611       -2.099      0.03876
   1   rs1321652       4002    0        ADD       89         NA           NA           NA
   1   rs1186679       4003    1        ADD       89    -0.9895       -2.597      0.01103
   1  rs11265323       4004    2        ADD       89    -0.6482       -1.868      0.06519
   1    rs927203       4005    1        ADD       89    -0.3122       -0.929       0.3555
   1  rs11265352       4006    2        ADD       89    -0.5982       -1.521       0.1318
   1   rs8175359       4007    0        ADD       89         NA           NA           NA
   1   rs2275701       4008    1        ADD       89     0.8602        1.156       0.2508
   1   rs3927469       4009    0        ADD       89         NA           NA           NA
   1  rs10159339       4010    1        ADD       89    -0.3048      -0.4662       0.6423
   1   rs6664438       4011    1        ADD       89     0.7496        1.048       0.2973
   1  rs12127831       4012    0        ADD       89         NA           NA           NA
   1  rs11586476       4013    1        ADD       89    -0.1664      -0.3337       0.7394
   1  rs12031229       4014    1        ADD       89    -0.7471       -2.025      0.04592
   1  rs11805036       4015    1        ADD       89    -0.2028      -0.4972       0.6203
   1   rs1249550       4016    1        ADD       89    -0.5216       -1.526       0.1305
   1   rs3845627       4017    1        ADD       89    -0.7484       -1.287       0.2017
   1  rs11586560       4018    0        ADD       89         NA           NA           NA
   1    rs349248       4019    0        ADD       89         NA           NA           NA
   1   rs2118424       4020    1        ADD       89    -0.4945       -1.082       0.2824
   1   rs1503854       4021    1        ADD       89     0.5434        1.177       0.2423
   1   rs4656923       4022    1        ADD       89     0.7783        2.127      0.03623
   1  rs10489637       4023    1        ADD       89     0.2729       0.5307        0.597
   1    rs352692       4024    1        ADD       89    -0.2552      -0.7858       0.4341
   1    rs529878       4025    0        ADD       89         NA           NA           NA
   1    rs540224       4026    1        ADD       89    -0.5384       -1.528       0.1302
   1    rs509749       4027    1        ADD       89      0.455        1.116       0.2673
   1   rs7410867       4028    1        ADD       89    -0.2577      -0.6939       0.4896
   1  rs10908812       4029    1        ADD       89     0.3982        1.022       0.3096
   1   rs1556519       4030    1        ADD       89     0.3366       0.7676       0.4448
   1  rs11265544       4031    1        ADD       89     0.2115        0.352       0.7257
   1  rs10797092       4032    1        ADD       89    -0.4936       -1.439       0.1537
   1  rs12027719       4033    1        ADD       89    -0.7304      -0.4578       0.6483
   1   rs4589131       4034    1        ADD       89     -1.041       -1.847      0.06815
   1      rs5088       4035    0        ADD       89         NA           NA           NA
   1   rs4656293       4036    1        ADD       89     0.4806        1.193       0.2362
   1   rs4332372       4037    1        ADD       89     -1.591       -1.408       0.1627
   1   rs7551761       4038    1        ADD       89     -1.199       -2.191       0.0311
   1   rs4463689       4039    1        ADD       89     0.3386       0.8507       0.3973
   1  rs10494350       4040    1        ADD       86     0.2474       0.6387       0.5248
   1  rs10157049       4041    1        ADD       88     -1.869       -1.657       0.1011
   1   rs4657039       4042    1        ADD       89    -0.4921       -1.242       0.2176
   1    rs400835       4043    1        ADD       89    -0.8025       -1.028       0.3068
   1    rs723177       4044    1        ADD       89     0.9763        3.112     0.002516
   1  rs10494356       4045    1        ADD       81    -0.7989       -2.445      0.01671
   1   rs6427625       4046    1        ADD       89     0.3714        1.044       0.2993
   1   rs4579731       4047    1        ADD       89    -0.1662      -0.2954       0.7684
   1   rs1006310       4048    1        ADD       89     0.0544       0.1738       0.8624
   1  rs10918103       4049    1        ADD       89     0.4775        1.366       0.1755
   1   rs2341473       4050    1        ADD       89     0.2784       0.8443       0.4008
   1   rs7514053       4051    1        ADD       89      0.209        0.701       0.4851
   1   rs3795649       4052    1        ADD       87    -0.4429        -1.16       0.2494
   1  rs12039519       4053    1        ADD       88    -0.1053      -0.2115        0.833
   1   rs4571943       4054    1        ADD       89     0.2597       0.6671       0.5065
   1   rs2880058       4055    1        ADD       89    -0.5572       -1.514       0.1335
   1   rs6664501       4056    0        ADD       89         NA           NA           NA
   1   rs4278353       4057    0        ADD       89         NA           NA           NA
   1  rs10494368       4058    1        ADD       89     0.2444       0.5137       0.6087
   1    rs945713       4059    1        ADD       89    -0.2346      -0.6469       0.5194
   1   rs4657165       4060    1        ADD       89    0.09897      0.09625       0.9235
   1   rs4532809       4061    1        ADD       87     0.1624       0.5235        0.602
   1   rs4319302       4062    0        ADD       89         NA           NA           NA
   1  rs10800409       4063    1        ADD       89     0.3356       0.9666       0.3364
   1    rs347298       4064    1        ADD       89    -0.4974       -1.445       0.1521
   1    rs347282       4065    1        ADD       89    -0.1639      -0.3817       0.7036
   1     rs13823       4066    1        ADD       89     -1.832       -2.532      0.01315
   1    rs164126       4067    2        ADD       89    0.02058       0.0541        0.957
   1  rs10800559       4068    2        ADD       89     0.1751       0.5383       0.5918
   1  rs10494370       4069    1        ADD       89     0.1968       0.5453       0.5869
   1   rs4657201       4070    1        ADD       89     0.1205        0.349       0.7279
   1  rs12724526       4071    1        ADD       89     0.2888       0.5579       0.5783
   1  rs10494371       4072    0        ADD       89         NA           NA           NA
   1   rs7528465       4073    1        ADD       89     0.1288        0.274       0.7848
   1   rs7524537       4074    1        ADD       76    -0.3289      -0.7664       0.4459
   1   rs4233391       4075    1        ADD       89     0.7419        1.366       0.1754
   1   rs4411113       4076    1        ADD       89     0.1008       0.2842       0.7769
   1   rs1510311       4077    1        ADD       89     0.3989       0.4229       0.6734
   1   rs2684866       4078    1        ADD       89     0.2628       0.7425       0.4598
   1   rs1780007       4079    2        ADD       89     -0.079      -0.2346       0.8151
   1   rs2684874       4080    1        ADD       89    -0.1539      -0.4798       0.6326
   1   rs1828374       4081    1        ADD       89     -0.428       -1.087       0.2799
   1  rs10917629       4082    1        ADD       89    -0.1806      -0.2409       0.8102
   1   rs2343505       4083    1        ADD       89    -0.8382       -2.099      0.03873
   1  rs10799886       4084    1        ADD       89     0.5196        1.479       0.1428
   1  rs10494380       4085    1        ADD       89    -0.4358      -0.6211       0.5362
   1   rs2661327       4086    0        ADD       89         NA           NA           NA
   1    rs951437       4087    2        ADD       89     0.6017        1.729      0.08739
   1   rs2661299       4088    1        ADD       89    -0.9718       -3.143     0.002286
   1   rs2841993       4089    1        ADD       89    -0.7038       -2.273       0.0255
   1   rs4657247       4090    1        ADD       89      0.113       0.2957       0.7682
   1   rs2940676       4091    1        ADD       87     -2.428       -1.077       0.2843
   1   rs1509017       4092    1        ADD       89      0.897        2.223      0.02878
   1  rs10494387       4093    1        ADD       85   -0.09178      -0.2054       0.8378
   1   rs3010370       4094    2        ADD       89    0.03588       0.1095        0.913
   1   rs1509024       4095    1        ADD       89     0.6169        1.836      0.06972
   1  rs10917735       4096    1        ADD       89     0.4627       0.4505       0.6535
   1   rs3013504       4097    1        ADD       89    0.07596      0.08637       0.9314
   1   rs3010355       4098    1        ADD       89      2.484        2.276       0.0253
   1   rs4657271       4099    1        ADD       89    -0.4086      -0.3116       0.7561
   1  rs10917755       4100    0        ADD       89         NA           NA           NA
   1   rs4657281       4101    1        ADD       89     -1.994       -1.259       0.2113
   1   rs2791138       4102    1        ADD       89     0.3703       0.7344       0.4647
   1   rs2994239       4103    0        ADD       89         NA           NA           NA
   1  rs12119618       4104    1        ADD       89     0.2483       0.6313       0.5295
   1   rs1934533       4105    1        ADD       89     0.1842       0.4389       0.6619
   1  rs10753622       4106    1        ADD       89     -0.139      -0.2783       0.7814
   1   rs2760219       4107    0        ADD       89         NA           NA           NA
   1  rs12567469       4108    1        ADD       89     0.3105       0.7316       0.4664
   1   rs1290505       4109    1        ADD       89     -1.068       -0.476       0.6353
   1   rs6426835       4110    1        ADD       89     -1.068       -0.476       0.6353
   1   rs4112578       4111    1        ADD       89     -1.068       -0.476       0.6353
   1   rs6426838       4112    1        ADD       89     0.1331      0.08332       0.9338
   1    rs991842       4113    2        ADD       89     0.1149       0.3162       0.7526
   1   rs1479638       4114    0        ADD       89         NA           NA           NA
   1  rs12097724       4115    0        ADD       89         NA           NA           NA
   1   rs1348137       4116    1        ADD       89    -0.4033       -1.267       0.2084
   1  rs12084110       4117    0        ADD       89         NA           NA           NA
   1   rs7534526       4118    1        ADD       89     0.2071       0.5911        0.556
   1  rs12130325       4119    1        ADD       89   -0.04227      -0.1067       0.9153
   1  rs10494405       4120    0        ADD       89         NA           NA           NA
   1    rs260905       4121    1        ADD       89    -0.5524      -0.9791       0.3303
   1   rs7536844       4122    1        ADD       89     -0.241      -0.4175       0.6773
   1  rs10494408       4123    1        ADD       89     -0.241      -0.4175       0.6773
   1   rs1415449       4124    1        ADD       89    -0.9231       -1.123       0.2645
   1  rs10917931       4125    1        ADD       89     0.1927        0.458       0.6481
   1   rs1415440       4126    1        ADD       89    -0.1056      -0.2376       0.8127
   1   rs7529687       4127    0        ADD       89         NA           NA           NA
   1  rs12075422       4128    1        ADD       89     0.1948       0.3529        0.725
   1  rs10494411       4129    1        ADD       81     0.2378       0.1501       0.8811
   1   rs2881507       4130    2        ADD       89    -0.3568       -1.003       0.3186
   1  rs10917972       4131    1        ADD       89    -0.1308      -0.3851       0.7011
   1   rs6426865       4132    2        ADD       89    -0.2727      -0.8395       0.4035
   1   rs7522208       4133    1        ADD       89    0.04486       0.1258       0.9002
   1   rs1339005       4134    2        ADD       89   -0.02046     -0.05911        0.953
   1   rs2634978       4135    0        ADD       89         NA           NA           NA
   1   rs1489283       4136    1        ADD       89    0.07457       0.2055       0.8376
   1  rs12723400       4137    1        ADD       89     0.1756       0.2992       0.7655
   1  rs10918018       4138    1        ADD       89     -1.983       -1.971       0.0519
   1  rs10465550       4139    1        ADD       89   -0.06819      -0.1106       0.9122
   1   rs2275560       4140    1        ADD       89     0.5024       0.8558       0.3945
   1   rs1780335       4141    1        ADD       89     0.4056        1.143        0.256
   1   rs1770557       4142    1        ADD       89    -0.3263      -0.5436       0.5881
   1   rs2792247       4143    1        ADD       89    -0.5796       -1.442       0.1528
   1  rs10800041       4144    1        ADD       89     0.2321       0.6591       0.5116
   1  rs10494420       4145    1        ADD       89     0.9605        1.916      0.05863
   1   rs1001360       4146    1        ADD       89    -0.5998       -1.838      0.06949
   1  rs10800048       4147    1        ADD       89     0.3589        0.842       0.4021
   1   rs3820369       4148    1        ADD       83     0.3636        1.006       0.3176
   1  rs10918076       4149    1        ADD       89   -0.01678     -0.03185       0.9747
   1  rs10753650       4150    1        ADD       89    -0.1018      -0.2308        0.818
   1  rs11580794       4151    0        ADD       89         NA           NA           NA
   1   rs1936076       4152    0        ADD       89         NA           NA           NA
   1  rs12145125       4153    1        ADD       89      0.419       0.6641       0.5084
   1   rs1954402       4154    0        ADD       89         NA           NA           NA
   1   rs1541247       4155    1        ADD       89      0.483        0.986       0.3269
   1   rs7542261       4156    1        ADD       89    -0.4593       -0.687       0.4939
   1    rs986362       4157    1        ADD       89    -0.2944      -0.9131       0.3637
   1   rs1494414       4158    1        ADD       89    -0.1782      -0.3928       0.6955
   1   rs2172712       4159    1        ADD       89    -0.3575       -1.063       0.2908
   1  rs10494433       4160    0        ADD       88         NA           NA           NA
   1   rs1389767       4161    1        ADD       89    0.09405       0.2213       0.8254
   1  rs10494435       4162    0        ADD       89         NA           NA           NA
   1  rs10494437       4163    1        ADD       89      1.028        1.881      0.06335
   1   rs1394437       4164    2        ADD       87     0.5164        1.493       0.1392
   1   rs4657428       4165    1        ADD       89     0.9337        2.284      0.02478
   1   rs4361970       4166    1        ADD       89      1.093        2.195      0.03085
   1   rs1501494       4167    1        ADD       89    -0.1384      -0.2065       0.8369
   1   rs6426912       4168    1        ADD       89    -0.4044      -0.6879       0.4934
   1  rs12057296       4169    1        ADD       89     0.3638       0.7839       0.4352
   1   rs7545697       4170    0        ADD       89         NA           NA           NA
   1    rs157864       4171    1        ADD       89     0.7952        1.991      0.04966
   1    rs100537       4172    1        ADD       89    -0.9419       -2.862     0.005271
   1    rs285483       4173    1        ADD       89     0.1917       0.4864       0.6279
   1  rs10494443       4174    0        ADD       89         NA           NA           NA
   1   rs1913840       4175    1        ADD       89    -0.6726      -0.7673        0.445
   1    rs285441       4176    0        ADD       89         NA           NA           NA
   1   rs1326377       4177    1        ADD       89     -1.466       -1.125       0.2636
   1   rs4147148       4178    1        ADD       89      1.424       0.6356       0.5267
   1   rs7549530       4179    1        ADD       89    -0.5749      -0.8021       0.4247
   1  rs10494447       4180    2        ADD       87     0.2923       0.6056       0.5464
   1   rs6699874       4181    2        ADD       89     -0.109      -0.2838       0.7772
   1   rs6663203       4182    0        ADD       89         NA           NA           NA
   1  rs10918281       4183    2        ADD       89  -0.005855     -0.01659       0.9868
   1   rs1934277       4184    1        ADD       89     -0.173      -0.1513       0.8801
   1   rs2348837       4185    2        ADD       89     0.1935       0.5293       0.5979
   1   rs4657486       4186    1        ADD       89    -0.1692      -0.4576       0.6484
   1   rs7543127       4187    1        ADD       89    -0.0967      -0.2428       0.8087
   1  rs10800174       4188    2        ADD       89    0.03619       0.1072       0.9149
   1   rs9426844       4189    0        ADD       87         NA           NA           NA
   1  rs10753700       4190    1        ADD       89    -0.1311      -0.2663       0.7906
   1   rs6426963       4191    0        ADD       89         NA           NA           NA
   1   rs4074897       4192    1        ADD       89     0.1308       0.3909       0.6968
   1  rs10494453       4193    1        ADD       89    -0.2061      -0.6271       0.5323
   1  rs12117883       4194    1        ADD       89    0.07463       0.1271       0.8991
   1    rs896404       4195    2        ADD       89    0.02343      0.06926       0.9449
   1  rs12083547       4196    1        ADD       89     0.1064       0.3202       0.7496
   1   rs1823620       4197    1        ADD       89    -0.1733      -0.2312       0.8177
   1   rs2257974       4198    0        ADD       89         NA           NA           NA
   1  rs10494458       4199    1        ADD       88     0.3375       0.9001       0.3706
   1  rs10800217       4200    1        ADD       89    -0.8131        -2.18      0.03194
   1  rs10494462       4201    1        ADD       83    -0.4498       -1.368       0.1752
   1  rs12131299       4202    0        ADD       89         NA           NA           NA
   1   rs1389775       4203    1        ADD       89      -0.61      -0.6954       0.4887
   1   rs7552777       4204    1        ADD       89   -0.01879     -0.04083       0.9675
   1   rs1442503       4205    2        ADD       89   -0.03358      -0.1059       0.9159
   1   rs2584523       4206    1        ADD       89      0.226       0.6646        0.508
   1   rs4657570       4207    1        ADD       89     0.4911         1.25       0.2145
   1    rs552888       4208    1        ADD       89     -1.186       -2.491      0.01463
   1  rs12094885       4209    2        ADD       89    -0.9779       -2.994     0.003585
   1    rs503909       4210    0        ADD       89         NA           NA           NA
   1    rs532729       4211    1        ADD       89    -0.9838       -1.989      0.04987
   1  rs12067821       4212    1        ADD       89     0.2181       0.6783       0.4994
   1    rs497922       4213    1        ADD       89    -0.5015       -1.282       0.2031
   1    rs858802       4214    1        ADD       89      0.771        2.434      0.01698
   1   rs2312237       4215    1        ADD       89      1.079        2.574      0.01173
   1   rs7531189       4216    1        ADD       89     0.2111       0.5421       0.5891
   1   rs1053407       4217    2        ADD       89    0.07539       0.2146       0.8306
   1   rs6427048       4218    1        ADD       89    -0.7758       -1.831      0.07053
   1   rs3736988       4219    1        ADD       89    -0.3704      -0.9159       0.3622
   1   rs6694465       4220    1        ADD       89    0.01885      0.05623       0.9553
   1  rs12139875       4221    0        ADD       89         NA           NA           NA
   1  rs10494468       4222    1        ADD       87    -0.8055       -1.725      0.08825
   1  rs10918653       4223    1        ADD       89   -0.05664     -0.09418       0.9252
   1   rs1546206       4224    1        ADD       89     0.9023        1.643        0.104
   1   rs6700537       4225    0        ADD       89         NA           NA           NA
   1   rs1032611       4226    1        ADD       89    -0.2219      -0.3915       0.6964
   1   rs4657652       4227    2        ADD       89     0.5323        1.407       0.1629
   1  rs13373874       4228    0        ADD       89         NA           NA           NA
   1   rs1407814       4229    1        ADD       89     0.1595       0.2708       0.7872
   1   rs2273963       4230    1        ADD       89      1.188        2.459      0.01592
   1   rs6660555       4231    1        ADD       89    -0.2219      -0.3915       0.6964
   1    rs953809       4232    1        ADD       89     0.8997        2.716     0.007974
   1   rs2995089       4233    1        ADD       89     -1.125       -1.556       0.1234
   1    rs858545       4234    1        ADD       89    -0.9747       -2.483      0.01494
   1   rs2984800       4235    1        ADD       89    -0.1398      -0.2882       0.7739
   1   rs2143300       4236    0        ADD       89         NA           NA           NA
   1   rs1737476       4237    1        ADD       89     -2.116       -2.308      0.02338
   1   rs7514302       4238    2        ADD       89    -0.3479       -1.013       0.3139
   1   rs1890131       4239    1        ADD       89    -0.4695       -1.203       0.2321
   1  rs10918734       4240    1        ADD       89     -1.696       -1.068       0.2883
   1   rs7511842       4241    1        ADD       89    -0.8913      -0.6811       0.4976
   1   rs4656550       4242    1        ADD       89     0.6631        1.746       0.0843
   1   rs4656554       4243    1        ADD       89     0.6352        1.675       0.0975
   1   rs2069059       4244    0        ADD       89         NA           NA           NA
   1  rs10489197       4245    1        ADD       89   -0.02885     -0.06125       0.9513
   1   rs4656560       4246    2        ADD       89   -0.09616      -0.2924       0.7707
   1   rs2269679       4247    1        ADD       89    0.08508       0.2382       0.8123
   1   rs1229273       4248    1        ADD       89    -0.1488      -0.3786       0.7059
   1  rs11590245       4249    0        ADD       89         NA           NA           NA
   1   rs7523800       4250    1        ADD       89      3.118        1.404        0.164
   1  rs12239460       4251    0        ADD       89         NA           NA           NA
   1  rs10918808       4252    0        ADD       89         NA           NA           NA
   1    rs202265       4253    1        ADD       88    -0.5217        -1.26       0.2111
   1  rs10047108       4254    0        ADD       89         NA           NA           NA
   1  rs10489207       4255    0        ADD       89         NA           NA           NA
   1   rs4657731       4256    1        ADD       89    -0.4656       -1.228       0.2228
   1   rs2902569       4257    1        ADD       89     -0.208       -0.593       0.5547
   1   rs2294253       4258    2        ADD       89      0.471        1.382       0.1705
   1  rs12137008       4259    0        ADD       89         NA           NA           NA
   1  rs12406546       4260    1        ADD       89      1.043         1.72      0.08898
   1   rs1883148       4261    1        ADD       89   -0.06966      -0.1819       0.8561
   1  rs12136596       4262    1        ADD       89    -0.4259       -1.123       0.2646
   1   rs2284759       4263    1        ADD       89     0.6899        1.483       0.1417
   1   rs2300571       4264    1        ADD       89     0.4814        1.234       0.2205
   1  rs12691501       4265    1        ADD       89    -0.3501      -0.8931       0.3743
   1    rs858106       4266    0        ADD       89         NA           NA           NA
   1   rs2418859       4267    1        ADD       87     0.1964       0.4987       0.6193
   1    rs858120       4268    1        ADD       89      1.439        1.662       0.1002
   1  rs12021763       4269    2        ADD       88     0.1784       0.4998       0.6185
   1   rs7529003       4270    2        ADD       75     0.2983       0.8485        0.399
   1   rs1412337       4271    1        ADD       81   -0.07244      -0.1866       0.8524
   1   rs4656611       4272    2        ADD       89    0.05027       0.1388       0.8899
   1    rs682367       4273    2        ADD       89    -0.5512       -1.541        0.127
   1    rs545833       4274    2        ADD       87    -0.1222      -0.3312       0.7413
   1   rs3950134       4275    0        ADD       89         NA           NA           NA
   1   rs3738241       4276    1        ADD       89  -0.001477    -0.002674       0.9979
   1  rs12067471       4277    1        ADD       89    -0.2363       -0.514       0.6086
   1    rs857646       4278    1        ADD       89     -3.118       -2.458      0.01595
   1   rs1570334       4279    1        ADD       89     -0.935      -0.9957       0.3221
   1   rs1570335       4280    1        ADD       89    0.03084      0.08429        0.933
   1   rs7553605       4281    1        ADD       89     0.4258       0.2667       0.7904
   1   rs2984610       4282    0        ADD       89         NA           NA           NA
   1  rs10800398       4283    1        ADD       89    -0.3584      -0.9754       0.3321
   1  rs10489376       4284    2        ADD       89    -0.3969       -1.078       0.2838
   1   rs1407476       4285    1        ADD       89    -0.8731       -1.914      0.05889
   1   rs7365840       4286    2        ADD       89    -0.3406      -0.8315        0.408
   1   rs3007370       4287    1        ADD       89    -0.7508      -0.3344       0.7389
   1   rs1200105       4288    1        ADD       89    -0.2334      -0.1779       0.8592
   1   rs1358714       4289    1        ADD       89    -0.7029       -1.536       0.1283
   1   rs2000321       4290    1        ADD       89      2.341        2.572      0.01181
   1  rs12564596       4291    2        ADD       89      1.097        2.998     0.003538
   1  rs12564558       4292    2        ADD       89      1.097        2.998     0.003538
   1   rs1208377       4293    1        ADD       89     0.1518       0.1933       0.8471
   1   rs7532255       4294    0        ADD       89         NA           NA           NA
   1   rs2300158       4295    1        ADD       89     0.5409        1.434       0.1553
   1   rs4264046       4296    1        ADD       89     0.1518       0.1933       0.8471
   1  rs12140572       4297    0        ADD       89         NA           NA           NA
   1   rs2280257       4298    1        ADD       89    -0.1726      -0.3097       0.7575
   1  rs10489189       4299    1        ADD       89     0.1518       0.1933       0.8471
   1  rs12022776       4300    1        ADD       89     0.9769        2.055      0.04289
   1  rs12091844       4301    1        ADD       89    -0.1726      -0.3097       0.7575
   1  rs10919175       4302    2        ADD       89     0.5772        1.277        0.205
   1   rs9332701       4303    0        ADD       89         NA           NA           NA
   1   rs3766109       4304    1        ADD       89     0.5466        1.154       0.2519
   1      rs6035       4305    1        ADD       89    -0.4891       -0.557       0.5789
   1   rs2213869       4306    2        ADD       89   -0.07613      -0.2117       0.8329
   1      rs6028       4307    1        ADD       89    -0.1994      -0.5078       0.6129
   1   rs3917779       4308    1        ADD       89      1.403       0.6261       0.5329
   1      rs6125       4309    1        ADD       89     -1.117      -0.4978       0.6199
   1   rs1569476       4310    1        ADD       89    0.04519       0.1134       0.9099
   1   rs1011266       4311    1        ADD       89    0.04519       0.1134       0.9099
   1   rs2205847       4312    1        ADD       89    -0.5162       -1.278       0.2046
   1      rs5368       4313    1        ADD       89    -0.7588       -1.836      0.06983
   1   rs7515714       4314    1        ADD       89   -0.04121      -0.1106       0.9122
   1  rs12122582       4315    1        ADD       89    -0.5542      -0.4229       0.6734
   1  rs10489177       4316    1        ADD       88    -0.2734      -0.5929       0.5548
   1   rs2056981       4317    1        ADD       89     0.0707       0.1957       0.8453
   1   rs2272919       4318    1        ADD       89    -0.5542      -0.4229       0.6734
   1   rs2294496       4319    1        ADD       89    0.02792      0.07824       0.9378
   1   rs3766155       4320    1        ADD       89      0.284       0.8655       0.3891
   1   rs6427229       4321    1        ADD       89    -0.3515      -0.7065       0.4818
   1   rs2750014       4322    2        ADD       89    -0.1367      -0.4375       0.6628
   1    rs508063       4323    2        ADD       89    -0.5195       -1.415       0.1606
   1    rs476269       4324    1        ADD       89     -1.824      -0.8148       0.4174
   1    rs506196       4325    1        ADD       89     0.8322       0.3708       0.7117
   1   rs7539241       4326    1        ADD       89     -1.824      -0.8148       0.4174
   1  rs12118739       4327    1        ADD       89     0.8322       0.3708       0.7117
   1  rs12144057       4328    0        ADD       89         NA           NA           NA
   1  rs12042109       4329    1        ADD       89   -0.06324      -0.1911       0.8489
   1    rs576152       4330    2        ADD       89    -0.5441       -1.484       0.1415
   1   rs7514464       4331    0        ADD       89         NA           NA           NA
   1  rs10494483       4332    2        ADD       86    -0.2018      -0.5658        0.573
   1   rs4437927       4333    1        ADD       89      1.872        2.029      0.04556
   1   rs1332950       4334    1        ADD       89    0.09022       0.1904       0.8495
   1   rs2998164       4335    1        ADD       89     0.9051       0.5676       0.5718
   1  rs12725915       4336    1        ADD       89    0.09365       0.2934       0.7699
   1   rs1332966       4337    1        ADD       89     0.1576       0.4095       0.6832
   1   rs6427243       4338    1        ADD       89     0.3397       0.9845       0.3276
   1   rs3119910       4339    1        ADD       89     0.3667        1.066       0.2894
   1   rs1889112       4340    1        ADD       87     0.4204         1.12       0.2657
   1   rs2184085       4341    1        ADD       89     0.2332       0.4226       0.6736
   1   rs1333134       4342    1        ADD       89      0.307       0.5668       0.5723
   1  rs10800525       4343    1        ADD       89     0.5558        1.745      0.08455
   1  rs12116910       4344    1        ADD       89      1.403       0.6261       0.5329
   1    rs913257       4345    1        ADD       89    -0.4537      -0.6321        0.529
   1   rs7542382       4346    2        ADD       89     0.2881       0.8661       0.3888
   1   rs7517209       4347    1        ADD       89    -0.8641       -1.587       0.1161
   1  rs12068805       4348    1        ADD       89     0.4824        1.425       0.1577
   1    rs659580       4349    2        ADD       89     0.1479       0.4542       0.6508
   1    rs513287       4350    2        ADD       89    -0.5565       -1.902      0.06049
   1   rs2421491       4351    1        ADD       89  -0.005908     -0.01139       0.9909
   1  rs11589602       4352    2        ADD       89    -0.4451       -1.366       0.1755
   1  rs10489233       4353    2        ADD       89    -0.4479       -1.404       0.1638
   1  rs10919478       4354    2        ADD       89    -0.4364       -1.366       0.1756
   1  rs10919492       4355    1        ADD       89     0.3883        1.277       0.2051
   1    rs926441       4356    1        ADD       89    -0.4296       -1.323       0.1893
   1   rs4656811       4357    1        ADD       89     0.3883        1.277       0.2051
   1  rs10919532       4358    1        ADD       89     0.4603        1.491       0.1395
   1   rs1033481       4359    1        ADD       89     0.3537         1.03       0.3058
   1   rs3866352       4360    0        ADD       89         NA           NA           NA
   1  rs12076145       4361    1        ADD       89     0.3153       0.8682       0.3877
   1   rs1795240       4362    1        ADD       87     0.1772       0.4583       0.6479
   1  rs10489229       4363    1        ADD       89       0.35       0.8765       0.3832
   1  rs12752688       4364    1        ADD       88    -0.5754      -0.6072       0.5453
   1   rs2020863       4365    1        ADD       89   -0.01097     -0.02951       0.9765
   1    rs981460       4366    1        ADD       89     0.1461         0.39       0.6975
   1   rs4433435       4367    2        ADD       89     0.5695        1.867      0.06532
   1  rs12049309       4368    1        ADD       88     0.6794        1.622       0.1084
   1  rs12077231       4369    1        ADD       89    -0.4614      -0.4493       0.6544
   1    rs714839       4370    1        ADD       89      0.249       0.6941       0.4895
   1   rs1018390       4371    2        ADD       89     0.2516       0.7544       0.4526
   1   rs4916374       4372    1        ADD       89    -0.3401      -0.7409       0.4608
   1   rs6691655       4373    1        ADD       89    -0.7186       -1.543       0.1264
   1  rs10489247       4374    0        ADD       89         NA           NA           NA
   1  rs12146022       4375    1        ADD       89    -0.8114       -0.712       0.4783
   1  rs10913149       4376    1        ADD       89     -1.228       -3.194     0.001953
   1    rs958021       4377    1        ADD       89    -0.2484      -0.4582        0.648
   1   rs7548158       4378    1        ADD       89   -0.03661     -0.06628       0.9473
   1    rs235492       4379    1        ADD       89  -0.007672     -0.01414       0.9888
   1    rs235917       4380    1        ADD       89     0.5159       0.9024       0.3694
   1    rs236907       4381    1        ADD       89     0.7657        2.205       0.0301
   1    rs236899       4382    1        ADD       89      1.328        3.079     0.002777
   1  rs12096984       4383    1        ADD       89    -0.8387       -2.289      0.02449
   1   rs6688823       4384    2        ADD       89     0.9818        2.874     0.005089
   1   rs3766652       4385    1        ADD       89    -0.5631      -0.8346       0.4062
   1   rs6425437       4386    1        ADD       89     0.3544        1.083       0.2817
   1   rs2421947       4387    1        ADD       89     0.1248        0.326       0.7452
   1   rs9425464       4388    1        ADD       89     0.1838       0.5265       0.5999
   1   rs1998174       4389    2        ADD       89   -0.05257      -0.1497       0.8813
   1  rs12025243       4390    1        ADD       89    -0.3635      -0.8311       0.4082
   1   rs2208370       4391    1        ADD       89     0.2419       0.6479       0.5188
   1   rs2819527       4392    1        ADD       89   -0.01067     -0.02157       0.9828
   1   rs4641331       4393    1        ADD       89     -1.618       -2.885     0.004938
   1  rs10752864       4394    1        ADD       89     0.1291       0.2861       0.7755
   1   rs2819531       4395    1        ADD       89     -1.618       -2.885     0.004938
   1    rs495590       4396    1        ADD       89     0.1511        0.335       0.7384
   1    rs555798       4397    1        ADD       89     0.3083       0.8067       0.4221
   1   rs2421990       4398    1        ADD       89     0.4171       0.3652       0.7158
   1  rs12410416       4399    1        ADD       89     0.1584       0.4877        0.627
   1   rs4916246       4400    0        ADD       89         NA           NA           NA
   1   rs6424840       4401    0        ADD       89         NA           NA           NA
   1   rs2586416       4402    1        ADD       89     0.2973       0.9494        0.345
   1  rs10489287       4403    2        ADD       89    -0.2278       -0.655       0.5142
   1    rs990363       4404    0        ADD       89         NA           NA           NA
   1   rs2227199       4405    1        ADD       87   -0.08903      -0.1535       0.8784
   1   rs9425599       4406    0        ADD       87         NA           NA           NA
   1  rs10752957       4407    2        ADD       89     0.5107        1.589       0.1157
   1   rs2285170       4408    2        ADD       89      0.378         1.11       0.2702
   1   rs2051628       4409    0        ADD       89         NA           NA           NA
   1   rs9943237       4410    1        ADD       89     0.2383       0.5833       0.5612
   1   rs2239816       4411    1        ADD       89      0.163       0.4133       0.6804
   1   rs2472550       4412    2        ADD       89    -0.0478      -0.1401       0.8889
   1  rs10752994       4413    2        ADD       89   -0.03913      -0.1152       0.9085
   1   rs6700734       4414    1        ADD       89     0.7096        1.364       0.1762
   1    rs859651       4415    1        ADD       89    -0.6997      -0.4384       0.6622
   1   rs1492903       4416    0        ADD       89         NA           NA           NA
   1    rs859642       4417    0        ADD       89         NA           NA           NA
   1    rs733684       4418    1        ADD       89    -0.3346      -0.4946       0.6221
   1   rs6425097       4419    0        ADD       89         NA           NA           NA
   1   rs6425146       4420    2        ADD       89  -0.001296    -0.002563        0.998
   1  rs10489275       4421    0        ADD       89         NA           NA           NA
   1  rs12407389       4422    1        ADD       89     0.7307        1.002        0.319
   1   rs2206366       4423    1        ADD       89    0.07432       0.1135       0.9099
   1  rs10489273       4424    1        ADD       89     -0.283      -0.2477        0.805
   1   rs1159825       4425    1        ADD       89     0.2243        0.271        0.787
   1   rs6425197       4426    1        ADD       89     0.3759       0.4793       0.6329
   1   rs6425201       4427    1        ADD       89      1.196        1.279       0.2044
   1   rs2223517       4428    1        ADD       89    -0.1026      -0.2132       0.8317
   1    rs974363       4429    1        ADD       89     0.0523       0.1191       0.9054
   1   rs3961997       4430    1        ADD       89     -0.122       -0.293       0.7702
   1   rs6703778       4431    1        ADD       89     0.2877       0.4398       0.6611
   1   rs1234313       4432    2        ADD       89    -0.6914       -1.868      0.06515
   1   rs2205960       4433    1        ADD       89    -0.6587       -1.696      0.09345
   1    rs844654       4434    1        ADD       89    -0.8961        -2.53       0.0132
   1   rs7550885       4435    0        ADD       89         NA           NA           NA
   1  rs10494489       4436    0        ADD       88         NA           NA           NA
   1  rs10798269       4437    1        ADD       88     0.2673       0.6334       0.5281
   1   rs1547811       4438    1        ADD       89     0.2964       0.7072       0.4813
   1   rs6425222       4439    1        ADD       89     0.2964       0.7072       0.4813
   1  rs10912617       4440    1        ADD       89    -0.5798       -1.742      0.08512
   1   rs4405161       4441    1        ADD       89      -1.56       -0.982       0.3288
   1   rs6675929       4442    2        ADD       89     0.4061        1.194       0.2355
   1    rs723122       4443    1        ADD       89     0.4061        1.194       0.2355
[truncated: 7,118,192 more chars]
