# Supplementary material for: SNPEVG: a graphical tool for GWAS graphing with mouse clicks
Source: BMC Bioinformatics. 2012 Nov 30;13:319. doi: 10.1186/1471-2105-13-319 (PMC3527193; doi:10.1186/1471-2105-13-319)
Supplement: Additional file 2 — SNPEVG_Mac_3.2.zip: contains all executables for Mac OS X platforms and the user manual of SNPEVG package version 3.2. [file 1471-2105-13-319-S2.zip]

Archive with 4 entries (4 files):
- SNPEVG_Mac/SNPEVG1_Mac.zip
- SNPEVG_Mac/SNPEVG2_Mac.zip
- SNPEVG_Mac/SNPEVG3_Mac.zip
- SNPEVG_Mac/SNPEVGconvert_Mac.zip
